# Supplementary material for: Functional microbiome deficits associated with ageing: Chronological age threshold
Source: Aging Cell. 2019 Nov 15;19(1):e13063. doi: 10.1111/acel.13063 (PMC6974723; doi:10.1111/acel.13063)
Supplement: Supplementary file 2 [file ACEL-19-e13063-s002.xlsx]

## Sheet: A) I_1
Protein_AC	Description/Name	MW_(Da)	pI	ProtScore	PSMs	Peptidos	emPAI	Cobertura
DLM018_GL0058255	[gene] locus=scaffold351_5:2040:3236:- [Complete] codon-table.11	44321	5.68	35	2	1	0.07	2.3
MH0003_GL0008910	[gene] locus=scaffold30_6:1432:3096:- [Complete] codon-table.11	63299	5.34	285	8	6	0.32	16.4
MH0227_GL0014238	[gene] locus=scaffold18798_2:249:1892:+ [Complete] codon-table.11	62734	5.21	92	3	3	0.2	9.1
MH0233_GL0086206	[gene] locus=scaffold32731_4:5548:7230:+ [Complete] codon-table.11	63939	5.44	190	5	4	0.2	12.5
MH0266_GL0129738	[gene] locus=scaffold3465_11:705:2087:+ [Complete] codon-table.11	52475	5.82	32	2	1	0.06	1.7
MH0292_GL0049764	[gene] locus=scaffold8542_5:1530:3185:+ [Complete] codon-table.11	62718	5.39	144	4	3	0.15	13.2
MH0338_GL0184328	[gene] locus=scaffold59745_2:6993:8648:- [Complete] codon-table.11	62646	5.4	172	5	4	0.26	12.9
V1.FI11_GL0106212	[gene] locus=scaffold94772_1:85993:87642:+ [Complete] codon-table.11	62810	5.68	179	5	4	0.26	18.6
V1.FI26_GL0162363	[gene] locus=scaffold29162_5:2:1156:+ [Lack 5~-end] codon-table.11	43601	5.41	96	3	3	0.22	13.3
V1.UC17-2_GL0116462	[gene] locus=scaffold72761_3:25730:27376:+ [Complete] codon-table.11	62599	5.55	239	6	4	0.2	12.6
MH0333_GL0121497	[gene] locus=scaffold50981_3:4494:8471:+ [Complete] codon-table.11	143335	6.05	2502	84	40	1.21	27.6
MH0127_GL0067595	[gene] locus=scaffold574_6:3434:7408:+ [Complete] codon-table.11	141013	6.52	2482	63	40	1.24	36
O2.UC2-0_GL0013919	[gene] locus=scaffold106201_1:111:2507:- [Complete] codon-table.11	85114	8.98	1423	48	23	1.19	31.7
MH0104_GL0033445	[gene] locus=scaffold117446_1:2316:4907:+ [Complete] codon-table.11	91375	9.37	1658	46	24	1.15	35.1
MH0053_GL0055730	[gene] locus=scaffold40125_1:902:2908:+ [Complete] codon-table.11	72213	5.09	1386	46	22	1.23	32.8
MH0288_GL0048586	[gene] locus=scaffold83887_1:808:2166:- [Complete] codon-table.11	49010	5.2	1089	44	16	1.42	44.9
NLM008_GL0021843	[gene] locus=scaffold29600_5:278:1636:+ [Complete] codon-table.11	49037	5.34	1089	44	16	1.42	44.9
MH0011_GL0063744	[gene] locus=scaffold31437_7:297:1655:- [Complete] codon-table.11	49127	5.35	1015	44	15	1.28	41.4
MH0199_GL0048903	[gene] locus=scaffold29955_2:6538:7875:- [Complete] codon-table.11	48111	4.41	1225	43	19	1.62	40.7
MH0111_GL0088449	[gene] locus=scaffold16039_2:50:478:- [Complete] codon-table.11	15390	4.74	662	41	8	3.29	60.6
MH0088_GL0119524	[gene] locus=scaffold19935_3:18:1352:- [Complete] codon-table.11	48593	5.37	656	40	11	0.92	28.8
V1.UC16-0_GL0002083	[gene] locus=scaffold195_33:2328:3662:+ [Complete] codon-table.11	48456	5.24	544	39	9	0.71	23.4
MH0026_GL0033074	[gene] locus=scaffold26534_2:387:2366:+ [Complete] codon-table.11	71159	5.07	1064	38	18	1	22.3
MH0060_GL0046490	[gene] locus=scaffold10658_4:2696:4048:- [Complete] codon-table.11	49456	5.61	679	38	11	1.02	25.6
O2.UC7-1_GL0138865	[gene] locus=scaffold4268_1:18684:20123:- [Complete] codon-table.11	52686	5.8	614	38	10	0.73	24.6
V1.CD3-0-PN_GL0023407	[gene] locus=scaffold44201_1:7570:8904:+ [Complete] codon-table.11	48647	5.31	606	38	10	0.81	25
MH0257_GL0143142	[gene] locus=scaffold5171_5:106:1467:- [Complete] codon-table.11	49387	5.11	643	37	11	0.8	29.8
MH0088_GL0037020	[gene] locus=scaffold1270_13:648:1982:- [Complete] codon-table.11	48685	5.68	603	37	10	0.92	30.2
T2D-122A_GL0073004	[gene] locus=scaffold21312_1:1608:2960:+ [Complete] codon-table.11	49282	5.84	639	37	10	0.91	25.8
O2.UC36-0_GL0003078	[gene] locus=scaffold9391_3:1121:2452:- [Complete] codon-table.11	48576	5.14	561	37	9	0.81	21.7
V1.CD30-0_GL0073435	[gene] locus=scaffold167026_4:1200:2552:+ [Complete] codon-table.11	49389	5.38	525	37	9	0.69	22
MH0305_GL0016638	[gene] locus=scaffold17362_1:3193:4539:+ [Complete] codon-table.11	49025	6.96	425	37	8	0.7	18.5
160158126-stool2_revised_C609437_1_gene90477	strand:+ start:1 stop:1371 length:1371 start_codon:no stop_codon:yes gene_type:incomplete [Lack 5~-end] codon-table.11	49556	5.35	1093	36	16	1.4	45
O2.UC35-1_GL0002454	[gene] locus=scaffold82497_1:566:1504:+ [Lack 3~-end] codon-table.11	33614	4.75	935	36	14	1.56	40.9
MH0014_GL0045478	[gene] locus=scaffold21234_1:237:1622:- [Complete] codon-table.11	49986	5.64	588	36	10	0.78	21
MH0275_GL0131386	[gene] locus=scaffold26053_15:2:1342:+ [Lack 5~-end] codon-table.11	48627	5.34	527	36	8	0.61	20
O2.UC18-0_GL0027190	[gene] locus=scaffold21519_1:3:1385:+ [Lack 5~-end] codon-table.11	50402	5.23	505	36	8	0.58	22.6
MH0274_GL0171300	[gene] locus=scaffold71882_11:255:1589:- [Complete] codon-table.11	48648	5.43	735	35	12	1.3	34
159753524-stool1_revised_scaffold14528_1_gene16441	strand:+ start:787 stop:1914 length:1128 start_codon:yes stop_codon:no gene_type:incomplete [Lack 3~-end] codon-table.11	41060	5.56	504	35	9	0.88	28.5
MH0204_GL0096594	[gene] locus=scaffold33008_10:158:1540:- [Complete] codon-table.11	50187	6	480	35	9	0.68	21.1
NLM023_GL0021489	[gene] locus=scaffold13416_7:1:996:+ [Lack both ends] codon-table.11	36281	7.62	468	35	9	1.21	25.3
V1.CD20-4_GL0082521	[gene] locus=scaffold3818_17:7380:8714:- [Complete] codon-table.11	48503	5.44	517	35	9	0.71	22.7
MH0434_GL0134796	[gene] locus=scaffold29540_2:149:1507:- [Complete] codon-table.11	49437	5.36	470	35	8	0.69	18.4
NLM001_GL0021730	[gene] locus=scaffold20097_9:305:1684:+ [Complete] codon-table.11	50734	5.4	538	35	8	0.58	21.6
MH0149_GL0023818	[gene] locus=scaffold2101_13:1633:2973:- [Complete] codon-table.11	48066	4.39	882	34	14	1.06	33
MH0272_GL0153976	[gene] locus=scaffold82163_1:5572:6909:+ [Complete] codon-table.11	48121	4.43	966	34	14	1.18	37.1
MH0358_GL0103072	[gene] locus=scaffold14002_3:54:1553:+ [Complete] codon-table.11	55444	6.18	582	34	11	0.87	23.8
V1.FI36_GL0200843	[gene] locus=scaffold6594_2:6477:7979:+ [Complete] codon-table.11	55522	5.94	596	34	11	0.87	24
V1.UC3-0_GL0080907	[gene] locus=scaffold3179_11:1343:2698:+ [Complete] codon-table.11	49757	5.46	611	34	11	1.01	27.5
MH0262_GL0174670	[gene] locus=scaffold21479_1:9076:10428:- [Complete] codon-table.11	49167	5.45	580	34	10	0.91	23.8
O2.UC48-1_GL0148775	[gene] locus=scaffold3910_52:1:1338:+ [Lack 5~-end] codon-table.11	48851	5.47	563	34	9	0.7	21.3
765074482-stool2_revised_scaffold45925_1_gene72159	strand:- start:49 stop:1413 length:1365 start_codon:no stop_codon:yes gene_type:incomplete [Lack 5~-end] codon-table.11	49323	5.31	488	34	8	0.6	24
MH0094_GL0116182	[gene] locus=scaffold8815_4:28800:30215:- [Complete] codon-table.11	51447	6.23	478	34	8	0.66	19.5
MH0144_GL0014147	[gene] locus=scaffold96831_3:636:1988:+ [Complete] codon-table.11	48902	5.23	517	34	8	0.6	18.9
MH0251_GL0189979	[gene] locus=scaffold10730_10:530:1864:+ [Complete] codon-table.11	48597	5.38	467	34	8	0.61	23.4
MH0347_GL0013174	[gene] locus=scaffold62660_7:2:670:- [Lack 3~-end] codon-table.11	24734	5.83	475	34	8	1.51	38.6
MH0389_GL0035528	[gene] locus=scaffold38867_13:14168:15535:- [Complete] codon-table.11	49888	5.86	457	34	8	0.59	23.1
V1.CD32-0_GL0132510	[gene] locus=scaffold40842_6:192:1526:- [Complete] codon-table.11	48554	5.45	481	34	8	0.71	22.7
BGI002A_GL0154877	[gene] locus=scaffold40448_5:1041:2390:+ [Complete] codon-table.11	49050	6.02	401	34	7	0.51	18.3
V1.FI09_GL0160283	[gene] locus=scaffold25559_1:12934:15447:- [Complete] codon-table.11	87821	9.42	1352	33	19	1.07	29.7
MH0003_GL0011347	[gene] locus=scaffold7719_5:1:1338:+ [Lack both ends] codon-table.11	48619	5.14	799	33	13	1.17	37.9
O2.UC46-1_GL0133740	[gene] locus=scaffold72085_1:2591:3940:+ [Complete] codon-table.11	48311	4.38	874	33	13	0.93	32.3
MH0251_GL0110839	[gene] locus=scaffold19879_1:93:1445:- [Complete] codon-table.11	49226	5.84	663	33	11	1.02	25.6
MH0101_GL0027307	[gene] locus=scaffold53427_4:96:1430:- [Complete] codon-table.11	48274	5.38	496	33	10	0.82	27.3
O2.UC38-2_GL0033843	[gene] locus=scaffold11730_3:92:1381:+ [Lack 3~-end] codon-table.11	47313	5.68	513	33	10	0.84	25.8
V1.UC16-0_GL0007514	[gene] locus=scaffold59643_2:1546:2901:+ [Complete] codon-table.11	49677	5.31	538	33	10	0.9	26.4
508703490-stool1_revised_scaffold23458_1_gene30433	strand:+ start:890 stop:2242 length:1353 start_codon:yes stop_codon:yes gene_type:complete [Complete] codon-table.11	49117	5.37	499	33	9	0.8	17.6
MH0048_GL0045161	[gene] locus=scaffold35417_3:4558:5889:- [Complete] codon-table.11	48456	5.35	500	33	9	0.81	25.3
MH0385_GL0139779	[gene] locus=scaffold12170_4:5889:7235:+ [Complete] codon-table.11	48859	5.42	576	33	9	0.7	24.1
MH0367_GL0166318	[gene] locus=scaffold12563_30:3:1202:- [Lack 3~-end] codon-table.11	44114	5.75	443	33	8	0.69	19.8
V1.CD54-0_GL0067915	[gene] locus=scaffold5566_1:148653:149987:- [Complete] codon-table.11	48580	5.47	392	33	6	0.52	19.6
159227541-stool2_revised_C862154_1_gene73292	strand:+ start:1 stop:153 length:153 start_codon:no stop_codon:yes gene_type:incomplete [Lack 5~-end] codon-table.11	5617	9.99	30	33	1	0.59	30
DLF006_GL0037841	[gene] locus=scaffold2892_16:440:1798:+ [Complete] codon-table.11	48992	5.42	865	32	13	1.15	38.3
MH0442_GL0053790	[gene] locus=scaffold93552_2:4:1509:- [Lack 5~-end] codon-table.11	54860	5.51	766	32	13	0.99	32.3
MH0244_GL0108969	[gene] locus=scaffold46662_2:1252:2604:- [Complete] codon-table.11	49428	5.61	672	32	11	1.02	25.6
SZEY-35A_GL0096220	[gene] locus=scaffold25144_4:2:1342:+ [Lack 5~-end] codon-table.11	48861	5.58	553	32	10	1.03	29.4
MH0124_GL0020185	[gene] locus=scaffold28320_3:6577:7923:+ [Complete] codon-table.11	48905	5.43	526	32	9	0.7	28.6
MH0188_GL0104623	[gene] locus=scaffold24014_1:8322:9656:- [Complete] codon-table.11	48529	5.35	520	32	9	0.71	25.9
O2.UC24-1_GL0151651	[gene] locus=scaffold19191_3:1:1215:+ [Lack 5~-end] codon-table.11	43744	5.96	450	32	8	0.7	20.8
764487809-stool1_revised_C931957_1_gene154644	strand:- start:2 stop:526 length:525 start_codon:no stop_codon:no gene_type:incomplete [Lack both ends] codon-table.11	19388	9.49	449	32	7	2.21	48
MH0150_GL0036668	[gene] locus=scaffold64937_4:10817:12169:+ [Complete] codon-table.11	49355	5.4	402	32	7	0.51	14.4
MH0307_GL0124008	[gene] locus=scaffold65760_8:2806:4152:+ [Complete] codon-table.11	48986	5.94	393	32	7	0.51	18.3
V1.UC13-3_GL0020968	[gene] locus=scaffold28610_2:8178:8864:+ [Lack 3~-end] codon-table.11	25135	7.77	408	32	7	1.48	41.5
MH0431_GL0199597	[gene] locus=scaffold19497_2:423:1640:- [Lack 5~-end] codon-table.11	44101	4.18	909	31	12	1.06	36.3
O2.CD2-0-PT_GL0079554	[gene] locus=scaffold8783_2:1997:3337:+ [Complete] codon-table.11	48699	5.59	557	31	10	0.81	24.9
MH0065_GL0003776	[gene] locus=scaffold29702_1:627:2051:+ [Complete] codon-table.11	51847	5.43	536	31	9	0.56	23.4
MH0189_GL0124871	[gene] locus=scaffold7712_2:619:1953:- [Complete] codon-table.11	48660	5.23	489	31	9	0.71	23.6
MH0270_GL0086993	[gene] locus=scaffold9312_1:1670:3049:- [Complete] codon-table.11	50359	5.38	587	31	9	0.68	23.1
MH0370_GL0103126	[gene] locus=scaffold171_8:6760:8094:- [Complete] codon-table.11	48863	5.37	570	31	9	0.81	24.5
MH0428_GL0170848	[gene] locus=scaffold46876_23:3001:4341:+ [Complete] codon-table.11	48761	5.78	471	31	9	0.71	21.5
MH0188_GL0056270	[gene] locus=scaffold61103_6:15382:16722:+ [Complete] codon-table.11	48582	5.39	493	31	8	0.61	20
V1.CD12-3_GL0044005	[gene] locus=scaffold7604_3:3:710:- [Lack 3~-end] codon-table.11	26122	6.21	461	31	8	1.4	39.4
V1.CD21-0_GL0001394	[gene] locus=scaffold1374_3:28810:30144:+ [Complete] codon-table.11	48411	5.5	478	31	8	0.61	23
MH0430_GL0144430	[gene] locus=scaffold4905_2:661:2013:- [Complete] codon-table.11	49105	6	380	31	7	0.6	16
O2.UC40-1_GL0071160	[gene] locus=scaffold2998_2:1339:2739:- [Complete] codon-table.11	50827	6.73	368	31	7	0.58	16.7
764062976-stool1_revised_scaffold21834_5_gene116133	strand:+ start:2990 stop:4321 length:1332 start_codon:yes stop_codon:yes gene_type:complete [Complete] codon-table.11	48128	5.92	386	31	6	0.43	16.7
MH0238_GL0010950	[gene] locus=scaffold66336_2:11488:14082:+ [Complete] codon-table.11	91336	9.44	923	30	14	0.61	17.8
MH0385_GL0114785	[gene] locus=scaffold209_13:1076:2434:+ [Complete] codon-table.11	49064	5.41	736	30	11	0.91	32.7
159571453-stool2_revised_C1162608_1_gene146582	strand:+ start:3 stop:1367 length:1365 start_codon:no stop_codon:yes gene_type:incomplete [Lack 5~-end] codon-table.11	49726	5.6	629	30	10	0.9	23.3
MH0293_GL0172477	[gene] locus=scaffold6270_1:4078:5430:- [Complete] codon-table.11	49291	5.71	543	30	10	0.91	21.1
MH0419_GL0053670	[gene] locus=scaffold47322_11:276:1610:+ [Complete] codon-table.11	48202	5.42	580	30	10	0.82	28.8
MH0193_GL0072295	[gene] locus=scaffold100_1:55946:57280:+ [Complete] codon-table.11	48757	5.22	538	30	9	0.71	23.9
MH0253_GL0123532	[gene] locus=scaffold41821_6:2860:4227:- [Complete] codon-table.11	49386	5.63	497	30	9	0.8	19.6
V1.FI04_GL0101556	[gene] locus=scaffold114684_2:1:882:- [Lack 3~-end] codon-table.11	32052	6.92	587	30	9	1.45	41.2
556261.HMPREF0240_04436	[Complete]:- codon-table.11	48503	5.27	454	30	7	0.52	18.5
MH0143_GL0020821	[gene] locus=scaffold57399_5:9486:10832:- [Complete] codon-table.11	48741	5.51	440	30	7	0.51	20.1
MH0143_GL0117577	[gene] locus=scaffold55927_3:2456:3790:- [Complete] codon-table.11	48263	5.41	458	30	7	0.52	17.8
MH0212_GL0065018	[gene] locus=scaffold12306_12:284:1630:+ [Complete] codon-table.11	48728	5.61	430	30	7	0.51	17.6
MH0370_GL0081081	[gene] locus=scaffold4320_15:1:966:- [Lack 3~-end] codon-table.11	35623	6.19	463	30	7	0.76	24.5
O2.UC50-2_GL0078206	[gene] locus=scaffold66186_2:5149:6495:+ [Complete] codon-table.11	48824	5.42	404	30	7	0.51	24.3
V1.FI10_GL0117356	[gene] locus=scaffold12336_10:1:1338:+ [Lack 5~-end] codon-table.11	48741	5.45	429	30	7	0.61	21.3
MH0239_GL0019523	[gene] locus=scaffold67425_1:1883:3217:- [Complete] codon-table.11	48660	5.37	357	30	5	0.43	15.8
MH0448_GL0121351	[gene] locus=scaffold15292_2:2:571:- [Lack 3~-end] codon-table.11	21423	6.19	299	30	5	1.22	31.1
T2D-12A_GL0008365	[gene] locus=scaffold35611_1:1:357:+ [Lack 5~-end] codon-table.11	12777	4.83	294	30	4	1.97	32.2
NLM029_GL0065438	[gene] locus=scaffold35541_5:9005:11572:- [Complete] codon-table.11	90037	9.38	950	29	13	0.57	17.4
NOM025_GL0011089	[gene] locus=scaffold123_4:16020:17369:- [Complete] codon-table.11	48053	4.37	962	29	13	0.94	30.3
MH0038_GL0014588	[gene] locus=scaffold5290_1:1379:2737:- [Complete] codon-table.11	48966	5.71	625	29	11	0.91	30.3
MH0176_GL0026229	[gene] locus=scaffold52593_4:91:1566:- [Lack 5~-end] codon-table.11	54471	8.22	553	29	9	0.61	24.6
MH0131_GL0031726	[gene] locus=scaffold35547_2:2109:3443:+ [Complete] codon-table.11	48704	5.3	534	29	8	0.61	23.9
MH0457_GL0102334	[gene] locus=scaffold179745_1:2:1411:+ [Lack 5~-end] codon-table.11	51777	5.85	515	29	8	0.56	22
O2.CD3-0-PT_GL0189206	[gene] locus=scaffold39004_1:19518:20873:- [Complete] codon-table.11	49680	5.17	453	29	8	0.69	24.2
O2.UC15-1_GL0063966	[gene] locus=scaffold26859_1:138:1472:+ [Complete] codon-table.11	48620	5.5	487	29	8	0.61	23
V1.UC16-0_GL0076413	[gene] locus=scaffold31_1:43:1374:- [Complete] codon-table.11	48499	5.9	438	29	8	0.61	18.7
MH0006_GL0075404	[gene] locus=scaffold38597_1:36566:37912:- [Complete] codon-table.11	49046	5.73	437	29	7	0.51	19.6
MH0122_GL0103329	[gene] locus=scaffold31188_22:959:2311:+ [Complete] codon-table.11	49418	5.45	421	29	7	0.6	17.1
MH0246_GL0021934	[gene] locus=scaffold29121_12:6936:8270:- [Complete] codon-table.11	48775	5.17	480	29	7	0.51	20.7
MH0447_GL0013873	[gene] locus=scaffold130884_1:211:1362:+ [Lack 3~-end] codon-table.11	42396	6.07	363	29	7	0.61	21.4
V1.UC58-0_GL0129974	[gene] locus=scaffold34668_7:114:1493:- [Lack 5~-end] codon-table.11	50893	5.34	376	29	7	0.49	20
DOF008_GL0036054	[gene] locus=scaffold13652_3:1011:1448:- [Complete] codon-table.11	15537	4.52	459	29	6	1.47	40.7
MH0003_GL0052244	[gene] locus=scaffold4468_6:11024:12358:+ [Complete] codon-table.11	48507	5.41	342	29	6	0.52	19.8
MH0336_GL0082251	[gene] locus=scaffold27664_3:1435:2766:+ [Complete] codon-table.11	48118	6.13	344	29	6	0.43	18.3
MH0369_GL0046653	[gene] locus=scaffold74917_1:597:1949:- [Complete] codon-table.11	48851	5.75	285	29	6	0.43	11.8
O2.CD3-0-PT_GL0142563	[gene] locus=scaffold57856_7:4544:5875:- [Complete] codon-table.11	48158	5.88	391	29	6	0.43	18.7
V1.UC55-0_GL0179182	[gene] locus=scaffold23718_9:207:1604:+ [Complete] codon-table.11	51235	6.2	364	29	6	0.48	20.2
MH0257_GL0113842	[gene] locus=scaffold972_4:33:1349:- [Complete] codon-table.11	47821	5.62	362	29	5	0.35	18.3
MH0390_GL0084114	[gene] locus=scaffold25194_12:3223:4566:+ [Complete] codon-table.11	49018	8.14	317	29	5	0.42	13.4
V1.CD22-0_GL0079302	[gene] locus=scaffold36625_4:3:614:+ [Lack both ends] codon-table.11	22580	5.96	368	29	5	0.88	29.4
O2.UC26-1_GL0038440	[gene] locus=scaffold2588_1:3:3812:+ [Lack 5~-end] codon-table.11	134645	5.75	1170	28	18	0.45	17.3
MH0060_GL0049673	[gene] locus=scaffold11711_2:2863:4233:+ [Complete] codon-table.11	49004	4.58	947	28	12	1.03	39.3
MH0086_GL0013198	[gene] locus=scaffold18695_3:8:1342:- [Complete] codon-table.11	48702	5.27	652	28	11	0.92	28.8
MH0234_GL0014147	[gene] locus=scaffold13909_1:2:1369:+ [Lack 5~-end] codon-table.11	48904	4.34	905	28	11	0.8	29.5
V1.UC33-0_GL0033868	[gene] locus=scaffold40415_15:3:1361:+ [Lack 5~-end] codon-table.11	49647	5.11	693	28	11	1.13	31.4
T2D-81A_GL0010335	[gene] locus=scaffold17159_2:9753:11174:- [Complete] codon-table.11	51977	5.73	512	28	9	0.75	18.2
MH0053_GL0068789	[gene] locus=scaffold40692_2:4898:6232:- [Complete] codon-table.11	48750	5.49	418	28	7	0.51	22.1
MH0083_GL0058051	[gene] locus=scaffold17452_1:1104:1640:+ [Lack 3~-end] codon-table.11	19895	5.17	436	28	7	1.71	35.8
MH0187_GL0029523	[gene] locus=scaffold46285_7:14058:15410:- [Complete] codon-table.11	49444	5.46	432	28	7	0.6	17.1
MH0431_GL0066207	[gene] locus=scaffold80658_7:6106:7437:+ [Complete] codon-table.11	48103	6.49	468	28	7	0.52	20.1
V1.UC40-1_GL0058035	[gene] locus=scaffold40919_2:852:2186:+ [Complete] codon-table.11	48604	5.59	510	28	7	0.61	21.8
ED15A_GL0070736	[gene] locus=scaffold20045_1:3:611:+ [Lack both ends] codon-table.11	22569	9.23	355	28	6	1.13	34.5
MH0012_GL0149145	[gene] locus=scaffold133853_7:949:2304:- [Complete] codon-table.11	49734	5.9	281	28	6	0.42	12
MH0159_GL0046015	[gene] locus=scaffold21755_4:1:945:- [Lack both ends] codon-table.11	34720	5.94	327	28	6	0.64	17.1
MH0277_GL0000453	[gene] locus=scaffold16546_1:97:1443:+ [Complete] codon-table.11	48785	5.64	399	28	6	0.43	13.4
MH0316_GL0199749	[gene] locus=scaffold107922_2:1777:3126:- [Complete] codon-table.11	49069	5.38	372	28	6	0.42	14.5
O2.UC41-1_GL0150679	[gene] locus=scaffold10295_2:1:735:- [Lack both ends] codon-table.11	26577	8.79	370	28	6	0.91	29.4
O2.UC47-1_GL0157909	[gene] locus=scaffold51343_1:62:1273:+ [Lack 3~-end] codon-table.11	44160	5.59	363	28	6	0.48	20.3
O2.UC57-0_GL0105204	[gene] locus=C1316224_1:119:538:+ [Lack 3~-end] codon-table.11	15686	6.75	347	28	6	1.94	44.3
MH0358_GL0030534	[gene] locus=scaffold54548_2:2:982:- [Lack 3~-end] codon-table.11	36046	5.62	280	28	5	0.49	18
MH0433_GL0013485	[gene] locus=scaffold121003_2:297:908:+ [Lack 3~-end] codon-table.11	22845	8.97	250	28	5	1.11	27.5
O2.CD3-0-PT_GL0012177	[gene] locus=scaffold86709_1:9560:9967:+ [Lack 3~-end] codon-table.11	15200	7.9	300	28	5	1.52	38.2
V1.UC40-0_GL0130575	[gene] locus=scaffold4844_1:4639:8433:- [Complete] codon-table.11	135548	8.78	896	27	19	0.57	19.1
O2.UC5-1_GL0094660	[gene] locus=scaffold6773_3:1277:2617:- [Complete] codon-table.11	48105	4.39	839	27	13	0.94	34.1
MH0193_GL0097617	[gene] locus=scaffold88096_1:29901:31295:+ [Complete] codon-table.11	50595	5.52	598	27	10	0.77	26.7
MH0012_GL0049334	[gene] locus=scaffold17901_16:23215:24561:- [Complete] codon-table.11	48765	5.51	569	27	9	0.71	24.1
V1.FI17_GL0116374	[gene] locus=scaffold28444_13:282:1616:+ [Complete] codon-table.11	48549	5.45	470	27	8	0.61	23.4
V1.UC38-4_GL0012889	[gene] locus=scaffold42778_1:286:894:+ [Lack 3~-end] codon-table.11	22567	6.33	394	27	8	1.75	36.5
V1.UC58-4_GL0042413	[gene] locus=scaffold102375_11:1311:2657:- [Complete] codon-table.11	48808	5.94	476	27	8	0.61	19
MH0005_GL0022187	[gene] locus=scaffold10259_2:8456:9802:+ [Complete] codon-table.11	48888	5.5	370	27	7	0.51	23.4
MH0149_GL0136241	[gene] locus=scaffold69469_2:6636:7970:- [Complete] codon-table.11	48522	5.15	434	27	7	0.52	17.3
MH0280_GL0156307	[gene] locus=scaffold98544_2:2744:4111:- [Complete] codon-table.11	49887	5.82	417	27	7	0.5	16.3
MH0281_GL0067282	[gene] locus=scaffold81661_1:3:1316:- [Lack 3~-end] codon-table.11	47842	5.78	417	27	7	0.62	24.4
O2.UC35-2_GL0060849	[gene] locus=scaffold15331_27:1:1491:+ [Lack 5~-end] codon-table.11	55236	5.79	382	27	7	0.52	15.5
158337416-stool1_revised_C1285282_1_gene101179	strand:- start:7669 stop:9036 length:1368 start_codon:yes stop_codon:yes gene_type:complete [Complete] codon-table.11	50554	5.94	410	27	6	0.41	15.8
MH0200_GL0065567	[gene] locus=scaffold49619_6:2317:3648:- [Complete] codon-table.11	48558	5.88	344	27	6	0.43	13.8
MH0346_GL0059324	[gene] locus=scaffold2485_7:1:1359:+ [Lack 5~-end] codon-table.11	49718	5.4	398	27	6	0.42	15.7
MH0447_GL0130320	[gene] locus=scaffold82509_23:532:1878:+ [Complete] codon-table.11	49069	5.54	363	27	6	0.42	19.2
V1.FI04_GL0015421	[gene] locus=scaffold32185_2:3:1148:+ [Lack 5~-end] codon-table.11	40955	8.33	276	27	6	0.53	18.4
537013.CLOSTMETH_00593	[Complete]:- codon-table.11	52576	7.46	279	27	5	0.39	13.3
V1.CD1-0-PN_GL0100453	[gene] locus=scaffold77368_1:3:590:+ [Lack both ends] codon-table.11	20803	8.98	372	27	5	0.98	30.6
V1.CD3-0-PT_GL0006693	[gene] locus=scaffold28519_1:19267:20604:+ [Complete] codon-table.11	48817	5.8	300	27	5	0.34	13.9
V1.UC58-4_GL0217548	[gene] locus=scaffold36365_2:2197:3528:- [Complete] codon-table.11	48151	5.2	279	27	5	0.43	12
V1.UC17-2_GL0045623	[gene] locus=scaffold28224_2:2124:3467:- [Complete] codon-table.11	49088	5.34	258	27	4	0.27	12.1
DLM014_GL0004997	[gene] locus=scaffold20029_3:2:1342:- [Complete] codon-table.11	48046	4.37	758	26	10	0.82	30
MH0043_GL0046307	[gene] locus=scaffold9542_6:191:1552:- [Complete] codon-table.11	49346	5.24	623	26	10	0.8	30
O2.UC37-1_GL0086779	[gene] locus=scaffold19174_1:1433:2785:- [Complete] codon-table.11	49233	5.98	530	26	10	0.91	21.1
N049A_GL0011158	[gene] locus=C636137_1:1:501:- [Lack both ends] codon-table.11	18000	9.15	490	26	9	3.11	64.1
O2.UC41-1_GL0011175	[gene] locus=scaffold68166_1:8024:9358:+ [Complete] codon-table.11	48816	5.46	554	26	9	0.7	22.7
158499257-stool2_revised_C1285465_1_gene182171	strand:+ start:704 stop:1474 length:771 start_codon:yes stop_codon:no gene_type:incomplete [Lack 3~-end] codon-table.11	28118	7.66	484	26	8	1.26	37.7
MH0252_GL0187805	[gene] locus=scaffold138213_2:8556:9902:+ [Complete] codon-table.11	49148	5.57	405	26	8	0.7	17.4
SZEY-41A_GL0038162	[gene] locus=scaffold35999_2:1:1338:+ [Lack both ends] codon-table.11	49091	5.57	457	26	8	0.7	23.3
160218816-stool1_revised_scaffold41950_1_gene92719	strand:+ start:4076 stop:5494 length:1419 start_codon:yes stop_codon:yes gene_type:complete [Complete] codon-table.11	52145	5.68	504	26	7	0.47	17.6
O2.UC28-2_GL0177333	[gene] locus=scaffold24206_1:3:929:- [Lack 3~-end] codon-table.11	34048	8.68	401	26	7	0.96	23.6
MH0406_GL0126378	[gene] locus=scaffold91109_1:85:1416:- [Complete] codon-table.11	48268	5.96	383	26	6	0.61	24.2
MH0433_GL0017136	[gene] locus=scaffold99446_2:831:2201:+ [Complete] codon-table.11	49745	5.44	359	26	6	0.5	13.6
V1.CD4-0-PN_GL0028167	[gene] locus=scaffold15730_9:1090:2421:- [Complete] codon-table.11	48815	5.09	448	26	6	0.51	20.8
195102.CPE1518	[Complete]:- codon-table.11	49159	6.01	289	26	5	0.34	15.6
MH0012_GL0149179	[gene] locus=scaffold10390_13:6598:8037:+ [Complete] codon-table.11	52874	6.97	242	26	5	0.31	12.5
MH0239_GL0052818	[gene] locus=scaffold29024_2:165:1514:+ [Complete] codon-table.11	48880	5.74	265	26	5	0.34	11.6
MH0239_GL0074723	[gene] locus=scaffold65603_2:7672:9003:- [Complete] codon-table.11	48430	5.6	358	26	5	0.43	16.5
MH0436_GL0077577	[gene] locus=scaffold38113_7:227:1525:+ [Lack 3~-end] codon-table.11	47585	5.93	319	26	5	0.35	17.8
MH0441_GL0135307	[gene] locus=scaffold79863_6:3:620:- [Lack 3~-end] codon-table.11	23243	8.38	314	26	5	0.85	35.9
O2.UC20-1_GL0106671	[gene] locus=scaffold13858_4:63028:64380:+ [Complete] codon-table.11	49206	5.06	287	26	5	0.42	14.4
T2D-110A_GL0094004	[gene] locus=scaffold45448_1:124:1293:+ [Lack 3~-end] codon-table.11	43124	6.29	313	26	5	0.49	21
V1.CD10-0_GL0036232	[gene] locus=scaffold15647_5:67548:68897:- [Complete] codon-table.11	49645	5.59	313	26	5	0.34	15.8
764062976-stool1_revised_scaffold40743_1_gene151199	strand:- start:473 stop:1822 length:1350 start_codon:yes stop_codon:yes gene_type:complete [Complete] codon-table.11	48406	5.61	259	26	4	0.27	12.5
O2.UC58-0_GL0050587	[gene] locus=scaffold40164_2:3:821:- [Lack 3~-end] codon-table.11	30179	7.67	261	26	4	0.77	22
MH0145_GL0102900	[gene] locus=scaffold49744_1:11869:14442:+ [Complete] codon-table.11	90027	9.42	710	25	12	0.47	15.3
T2D-78A_GL0028293	[gene] locus=scaffold39737_1:156310:160236:+ [Complete] codon-table.11	140473	4.03	753	25	12	0.34	15.7
V1.CD3-0_GL0002535	[gene] locus=scaffold8654_2:8793:11360:+ [Complete] codon-table.11	90690	9.46	770	25	12	0.47	15.7
N056A_GL0049925	[gene] locus=scaffold31413_1:106:2676:- [Complete] codon-table.11	90748	9.43	756	25	11	0.42	14.3
V1.FI28_GL0229722	[gene] locus=scaffold61238_1:13807:14877:+ [Lack 3~-end] codon-table.11	39127	5.27	694	25	10	1.09	37.8
159207311-stool2_revised_C1272859_1_gene159803	strand:+ start:1 stop:546 length:546 start_codon:no stop_codon:no gene_type:incomplete [Lack both ends] codon-table.11	20029	9.41	630	25	9	2.11	57.7
159632143-stool1_revised_C914450_1_gene58419	strand:- start:15 stop:1358 length:1344 start_codon:no stop_codon:yes gene_type:incomplete [Lack 5~-end] codon-table.11	49478	5.48	549	25	9	0.69	26
MH0162_GL0058027	[gene] locus=scaffold383_16:77:1522:+ [Complete] codon-table.11	52672	6.18	603	25	9	0.64	25.2
763678604-stool1_revised_scaffold57463_1_gene18855	strand:+ start:655 stop:2124 length:1470 start_codon:yes stop_codon:yes gene_type:complete [Complete] codon-table.11	54408	8.71	413	25	8	0.53	16
O2.UC41-0_GL0080828	[gene] locus=scaffold3747_31:282:1628:- [Complete] codon-table.11	49056	5.95	431	25	8	0.6	17.4
V1.CD3-0-PN_GL0076873	[gene] locus=scaffold49419_2:224:1564:+ [Complete] codon-table.11	48690	5.32	460	25	8	0.71	23.3
MH0197_GL0118880	[gene] locus=scaffold45696_27:386:1648:+ [Lack 3~-end] codon-table.11	46028	5.48	497	25	7	0.55	19.5
MH0233_GL0113250	[gene] locus=scaffold18218_10:117:1451:- [Complete] codon-table.11	48315	5.7	422	25	7	0.52	19.8
MH0313_GL0109085	[gene] locus=scaffold60643_2:82:1428:+ [Complete] codon-table.11	49182	5.24	399	25	7	0.6	21
MH0369_GL0120791	[gene] locus=scaffold40126_4:620:1966:+ [Complete] codon-table.11	48976	5.69	348	25	7	0.51	18.3
MH0373_GL0033262	[gene] locus=scaffold18314_1:33:1268:- [Lack 5~-end] codon-table.11	44304	7.67	397	25	7	0.68	26
O2.UC41-1_GL0009151	[gene] locus=scaffold108560_1:14794:16209:- [Lack 5~-end] codon-table.11	51540	5.83	507	25	7	0.48	16.6
DOF010_GL0012014	[gene] locus=scaffold5972_14:561:1922:- [Complete] codon-table.11	49433	5.27	285	25	6	0.42	18.1
MH0417_GL0002267	[gene] locus=scaffold99943_1:379:1713:+ [Complete] codon-table.11	49140	7.52	325	25	6	0.51	12.2
MH0251_GL0012901	[gene] locus=scaffold45522_2:1441:1872:- [Complete] codon-table.11	15357	4.55	384	25	5	1.5	45.5
V1.CD32-4_GL0039110	[gene] locus=scaffold36566_8:9791:11122:- [Complete] codon-table.11	48180	5.49	307	25	5	0.52	17.6
MH0143_GL0090566	[gene] locus=scaffold4780_24:2132:3469:+ [Complete] codon-table.11	48795	6.49	270	25	4	0.34	8.8
O2.UC32-2_GL0007579	[gene] locus=scaffold636_34:89:1444:+ [Complete] codon-table.11	49769	5.3	265	25	4	0.34	13.3
V1.CD12-3_GL0117691	[gene] locus=scaffold21121_1:82752:84086:- [Complete] codon-table.11	48797	5.31	269	25	4	0.34	15.5
MH0001_GL0012565	[gene] locus=scaffold1092_13:2:2608:- [Lack 3~-end] codon-table.11	94314	4.12	726	24	11	0.49	22.7
MH0222_GL0091750	[gene] locus=scaffold131324_1:1506:3521:+ [Complete] codon-table.11	72314	5.18	582	24	10	0.44	12.1
MH0303_GL0175768	[gene] locus=scaffold11394_1:1024:2388:+ [Complete] codon-table.11	49072	4.47	761	24	9	0.7	24.7
MH0064_GL0038115	[gene] locus=scaffold19455_11:1599:2945:+ [Complete] codon-table.11	49214	5.28	484	24	8	0.6	21
MH0260_GL0090528	[gene] locus=scaffold26181_10:1662:2996:+ [Complete] codon-table.11	48624	5.69	433	24	7	0.52	16
MH0277_GL0022352	[gene] locus=scaffold19454_1:19:1365:- [Complete] codon-table.11	49078	5.69	384	24	7	0.51	18.3
MH0422_GL0129820	[gene] locus=scaffold40350_4:333:1673:+ [Complete] codon-table.11	48821	5.69	371	24	7	0.51	17.3
MH0437_GL0043010	[gene] locus=scaffold21156_15:12059:13393:+ [Complete] codon-table.11	49016	5.38	381	24	7	0.51	20.9
O2.UC4-1_GL0037720	[gene] locus=scaffold53501_3:1:1344:+ [Lack 5~-end] codon-table.11	49520	5.29	368	24	7	0.51	20.6
V1.FI28_GL0086297	[gene] locus=scaffold26504_1:95:1468:- [Lack 5~-end] codon-table.11	50180	5.26	429	24	7	0.5	19.3
MH0111_GL0042849	[gene] locus=scaffold15364_1:1:528:- [Lack 3~-end] codon-table.11	19675	5.08	421	24	6	1.38	38.6
MH0191_GL0177205	[gene] locus=scaffold98206_7:355:1707:+ [Complete] codon-table.11	49404	5.44	282	24	6	0.51	13.8
MH0430_GL0105659	[gene] locus=scaffold19005_22:3092:4438:+ [Complete] codon-table.11	48683	5.79	347	24	6	0.43	14.3
O2.CD3-0-PT_GL0054878	[gene] locus=scaffold36378_10:65:514:+ [Lack 3~-end] codon-table.11	17277	9.07	337	24	6	1.66	42
V1.CD12-3_GL0013285	[gene] locus=scaffold16990_1:555:1889:- [Complete] codon-table.11	48464	5.29	388	24	6	0.52	19.6
V1.CD55-0_GL0023821	[gene] locus=scaffold53174_11:2496:3839:- [Complete] codon-table.11	48586	5.84	310	24	6	0.43	15.9
V1.FI14_GL0127296	[gene] locus=scaffold44092_1:23309:24661:+ [Complete] codon-table.11	49259	6.09	316	24	6	0.42	13.1
MH0390_GL0070484	[gene] locus=scaffold96587_3:1:609:+ [Lack both ends] codon-table.11	22027	8.62	221	24	5	1.47	30
MH0453_GL0015089	[gene] locus=scaffold74185_2:10869:12203:- [Complete] codon-table.11	48908	7.51	376	24	5	0.43	13.5
158944319-stool1_revised_scaffold29938_2_gene94708	strand:- start:6480 stop:7850 length:1371 start_codon:yes stop_codon:yes gene_type:complete [Complete] codon-table.11	49640	5.88	239	24	4	0.26	13.2
457396.CSBG_02040	[Complete]:- codon-table.11	49457	5.43	290	24	4	0.26	15
764002286-stool1_revised_scaffold17798_1_gene80417	strand:+ start:583 stop:1092 length:510 start_codon:yes stop_codon:no gene_type:incomplete [Lack 3~-end] codon-table.11	18837	5.8	270	24	4	0.82	28.8
N037A_GL0017504	[gene] locus=scaffold51565_4:673:1920:- [Lack 5~-end] codon-table.11	45108	5.71	262	24	4	0.29	16.9
MH0110_GL0028412	[gene] locus=scaffold14221_1:16345:19485:- [Complete] codon-table.11	112353	4.08	700	23	10	0.37	18.3
T2D-198A_GL0031888	[gene] locus=scaffold29853_1:3263:5569:- [Lack 5~-end] codon-table.11	81683	8.96	727	23	10	0.43	15.6
MH0203_GL0125000	[gene] locus=scaffold113_3:638:1459:- [Lack 5~-end] codon-table.11	29938	4.3	610	23	9	1.15	33
159814214-stool1_revised_C609619_1_gene41739	strand:+ start:3 stop:1385 length:1383 start_codon:no stop_codon:yes gene_type:incomplete [Lack 5~-end] codon-table.11	50556	5.56	482	23	8	0.58	20.4
V1.CD46-0_GL0114472	[gene] locus=scaffold4004_12:285:1508:- [Lack 5~-end] codon-table.11	44340	5.89	417	23	8	0.92	30.5
V1.CD32-0_GL0141675	[gene] locus=scaffold4407_11:258:1592:- [Complete] codon-table.11	48731	5.45	417	23	7	0.61	22.1
V1.UC47-4_GL0130698	[gene] locus=scaffold113655_1:48:1394:- [Complete] codon-table.11	49162	5.33	454	23	7	0.51	21
V1.UC56-0_GL0001963	[gene] locus=scaffold12415_7:3860:4975:+ [Lack 3~-end] codon-table.11	40824	5.78	399	23	7	0.64	23.1
764447348-stool2_revised_scaffold29645_1_gene60588	strand:+ start:3598 stop:4947 length:1350 start_codon:yes stop_codon:yes gene_type:complete [Complete] codon-table.11	49396	5.78	306	23	6	0.51	18.3
MH0016_GL0059623	[gene] locus=scaffold45983_1:41943:43277:- [Complete] codon-table.11	49108	7.5	415	23	6	0.6	16.7
MH0308_GL0154115	[gene] locus=scaffold88922_1:9117:10451:- [Complete] codon-table.11	48974	5.28	426	23	6	0.51	19.8
MH0425_GL0018158	[gene] locus=scaffold23482_2:15533:16132:+ [Lack 3~-end] codon-table.11	22233	6.17	336	23	6	1.16	33
V1.CD20-4_GL0074988	[gene] locus=scaffold40942_19:8753:10087:- [Complete] codon-table.11	48513	5.08	461	23	6	0.43	20.3
V1.FI07_GL0176125	[gene] locus=scaffold50559_2:3:542:+ [Lack both ends] codon-table.11	20330	7.04	318	23	6	1.66	41.1
V1.FI17_GL0078417	[gene] locus=scaffold2746_5:51:1382:+ [Complete] codon-table.11	48783	5.29	340	23	6	0.61	21.2
479437.Elen_1801	[Complete]:- codon-table.11	48552	5.17	283	23	5	0.43	18.7
MH0211_GL0167574	[gene] locus=scaffold34935_1:225:1019:+ [Lack 3~-end] codon-table.11	29279	9.16	299	23	5	0.8	22.6
MH0288_GL0008307	[gene] locus=scaffold2404_9:3:506:- [Lack both ends] codon-table.11	18782	7.89	359	23	5	1.13	36.3
MH0281_GL0158038	[gene] locus=scaffold12334_2:2066:3406:- [Complete] codon-table.11	48913	8.16	248	23	4	0.27	10.8
O2.UC8-1_GL0145130	[gene] locus=scaffold68133_1:3:1082:+ [Lack 5~-end] codon-table.11	38815	5.71	246	23	4	0.45	19.8
158944319-stool1_revised_C954997_1_gene71218	strand:+ start:2 stop:592 length:591 start_codon:no stop_codon:no gene_type:incomplete [Lack both ends] codon-table.11	21477	8.96	205	23	3	0.49	15.2
339860.Msp_1416	[Complete]:- codon-table.11	49046	5.11	228	23	3	0.19	9.2
MH0203_GL0115501	[gene] locus=scaffold37339_10:5969:7318:+ [Complete] codon-table.11	49260	5.35	228	23	3	0.26	13.4
MH0305_GL0005326	[gene] locus=scaffold10244_3:135:1430:+ [Lack 3~-end] codon-table.11	47003	6.3	228	23	3	0.36	15.5
V1.CD3-0-PN_GL0107741	[gene] locus=scaffold8074_4:5719:7077:+ [Complete] codon-table.11	49441	8.44	182	23	3	0.19	6.6
V1.UC52-1_GL0149339	[gene] locus=scaffold37438_1:21042:24536:- [Complete] codon-table.11	134591	6.14	76	23	2	0.07	1
O2.UC30-1_GL0166449	[gene] locus=scaffold64447_1:19190:20671:+ [Complete] codon-table.11	51848	4.98	695	22	12	0.95	30.6
MH0335_GL0008615	[gene] locus=scaffold35212_1:3205:4572:+ [Complete] codon-table.11	49122	4.64	890	22	11	0.91	33.4
MH0316_GL0005591	[gene] locus=scaffold40817_3:2:1030:+ [Lack 5~-end] codon-table.11	37924	5.3	567	22	10	0.98	29.8
MH0203_GL0120569	[gene] locus=scaffold4589_3:2415:3746:+ [Complete] codon-table.11	48228	5.68	419	22	8	0.62	22.8
158479027-stool1_revised_C734689_1_gene67246	strand:- start:3 stop:1409 length:1407 start_codon:yes stop_codon:no gene_type:incomplete [Lack 3~-end] codon-table.11	51878	6	344	22	7	0.48	17.1
V1.CD55-0_GL0247858	[gene] locus=scaffold82335_1:29160:30518:- [Complete] codon-table.11	49393	5.58	375	22	7	0.6	15.9
159247771-stool2_revised_scaffold7214_1_gene68114	strand:+ start:216 stop:1550 length:1335 start_codon:yes stop_codon:yes gene_type:complete [Complete] codon-table.11	48647	5.69	397	22	6	0.43	13.5
763860675-stool1_revised_scaffold18689_2_gene186689	strand:+ start:18845 stop:20212 length:1368 start_codon:yes stop_codon:yes gene_type:complete [Complete] codon-table.11	49839	5.63	306	22	6	0.42	16
BGI-06A_GL0010981	[gene] locus=scaffold19362_5:547:1881:- [Complete] codon-table.11	48427	5.58	401	22	6	0.43	18.5
MH0276_GL0118808	[gene] locus=scaffold19661_1:33:1472:- [Complete] codon-table.11	53051	8.26	354	22	6	0.39	12.9
T2D-62A_GL0054127	[gene] locus=scaffold700_14:3:1229:+ [Lack 5~-end] codon-table.11	44672	5.55	420	22	6	0.47	16.4
737052003-stool1_revised_scaffold20020_1_gene15778	strand:- start:12 stop:1121 length:1110 start_codon:no stop_codon:yes gene_type:incomplete [Lack 5~-end] codon-table.11	39996	5.94	276	22	5	0.54	14.6
MH0360_GL0072340	[gene] locus=scaffold28584_3:18394:19725:- [Complete] codon-table.11	48429	8.12	294	22	5	0.35	14.7
V1.FI14_GL0077062	[gene] locus=scaffold87923_3:1:552:- [Lack 3~-end] codon-table.11	20783	8.77	321	22	5	1.27	32.6
764447348-stool2_revised_scaffold31398_1_gene76011	strand:+ start:916 stop:1497 length:582 start_codon:yes stop_codon:no gene_type:incomplete [Lack 3~-end] codon-table.11	22029	6.54	204	22	4	0.91	29.4
765620695-stool1_revised_scaffold39196_1_gene99508	strand:- start:67531 stop:68862 length:1332 start_codon:yes stop_codon:yes gene_type:complete [Complete] codon-table.11	48872	5.69	201	22	4	0.27	9
DLF014_GL0043456	[gene] locus=scaffold5363_21:2285:3616:- [Complete] codon-table.11	48636	5	207	22	4	0.43	13.5
MH0339_GL0150804	[gene] locus=scaffold6618_1:112:765:+ [Lack 3~-end] codon-table.11	24470	9.52	265	22	4	0.79	23.9
T2D-31A_GL0032875	[gene] locus=scaffold43884_1:4294:5649:+ [Complete] codon-table.11	49178	5	207	22	4	0.42	15.7
V1.UC31-0_GL0048950	[gene] locus=scaffold7003_3:659:2014:+ [Complete] codon-table.11	49360	4.91	229	22	4	0.42	15.7
MH0382_GL0186339	[gene] locus=scaffold7762_2:13874:15208:+ [Complete] codon-table.11	49286	5.86	189	22	3	0.19	6.8
MH0351_GL0070862	[gene] locus=scaffold727_11:9256:10863:+ [Complete] codon-table.11	59331	5.52	1023	21	17	1.18	26.9
MH0014_GL0023952	[gene] locus=scaffold2181_1:617:1648:+ [Complete] codon-table.11	37835	5.16	586	21	9	0.84	24.5
V1.UC48-0_GL0035049	[gene] locus=scaffold9989_13:1481:2827:+ [Complete] codon-table.11	48775	5.44	512	21	9	0.71	24.1
160582958-stool1_revised_scaffold16578_1_gene73110	strand:+ start:2072 stop:3187 length:1116 start_codon:yes stop_codon:no gene_type:incomplete [Lack 3~-end] codon-table.11	40443	5.78	314	21	6	0.53	19.4
764143897-stool1_revised_C911296_1_gene75790	strand:+ start:517 stop:1884 length:1368 start_codon:yes stop_codon:yes gene_type:complete [Complete] codon-table.11	49932	5.24	316	21	6	0.42	18.2
BGI-34A_GL0002345	[gene] locus=scaffold3445_7:1004:2344:- [Complete] codon-table.11	48488	5.58	401	21	6	0.43	18.4
MH0012_GL0192968	[gene] locus=scaffold48707_3:11414:12790:- [Complete] codon-table.11	50216	5.63	390	21	6	0.41	20.3
MH0026_GL0037588	[gene] locus=scaffold982_6:1105:2445:+ [Complete] codon-table.11	49257	5.72	338	21	6	0.42	13
MH0165_GL0027381	[gene] locus=scaffold10451_2:886:1542:+ [Lack 3~-end] codon-table.11	24576	6.85	324	21	6	1.26	31.5
MH0309_GL0146564	[gene] locus=scaffold55146_16:360:1736:- [Complete] codon-table.11	49497	5.65	292	21	6	0.42	15.3
T2D-11A_GL0025387	[gene] locus=scaffold89118_2:314:1684:- [Complete] codon-table.11	49987	5.45	363	21	6	0.42	14.9
V1.FI17_GL0078538	[gene] locus=scaffold65539_1:2:1405:+ [Lack 5~-end] codon-table.11	51637	5.44	279	21	6	0.4	14.8
V1.UC55-0_GL0097264	[gene] locus=scaffold94184_9:1:1023:- [Lack 3~-end] codon-table.11	37945	6.22	315	21	6	0.58	16.4
DLM019_GL0080960	[gene] locus=scaffold3463_4:165:668:+ [Lack 3~-end] codon-table.11	18822	5.66	296	21	5	1.12	29.8
MH0276_GL0090526	[gene] locus=scaffold155716_1:142:1494:- [Complete] codon-table.11	49490	5.07	301	21	5	0.34	13.1
MH0345_GL0025281	[gene] locus=scaffold99427_2:1:840:- [Lack both ends] codon-table.11	30848	7.82	312	21	5	0.59	26.8
NOM026_GL0046549	[gene] locus=scaffold295_4:2331:3677:- [Complete] codon-table.11	49188	5.83	328	21	5	0.34	11.2
O2.UC15-0_GL0076790	[gene] locus=scaffold80_3:13863:15212:- [Complete] codon-table.11	49363	5.5	271	21	5	0.42	15.1
V1.CD54-0_GL0068125	[gene] locus=scaffold1924_4:33087:34418:+ [Complete] codon-table.11	48245	5.43	239	21	5	0.43	12
DLM013_GL0003953	[gene] locus=scaffold4427_8:1249:2604:- [Complete] codon-table.11	49250	5	208	21	4	0.26	13.3
MH0277_GL0001065	[gene] locus=C354525_1:17508:18383:+ [Lack 3~-end] codon-table.11	32330	7.66	251	21	4	0.56	20.5
MH0409_GL0178324	[gene] locus=scaffold91650_3:279:1628:- [Lack 5~-end] codon-table.11	49494	6.03	254	21	4	0.34	11.8
O2.UC24-1_GL0028047	[gene] locus=C1129785_1:3:758:- [Lack 3~-end] codon-table.11	28248	5.09	230	21	4	0.5	23.4
O2.UC40-1_GL0162448	[gene] locus=scaffold129736_2:228:839:+ [Lack 3~-end] codon-table.11	22704	9.25	254	21	4	1.12	29.4
V1.UC11-0_GL0100551	[gene] locus=scaffold24616_25:3817:5148:+ [Complete] codon-table.11	48523	5.82	202	21	4	0.35	15.8
521095.Apar_0610	[Complete]:- codon-table.11	48032	5.38	161	21	3	0.35	11.1
543734.LCABL_06940	[Complete]:- codon-table.11	47979	5.37	192	21	3	0.27	9.4
MH0272_GL0169522	[gene] locus=scaffold118414_1:85:1431:+ [Complete] codon-table.11	48799	5.29	221	21	3	0.19	9.4
V1.UC62-0_GL0169228	[gene] locus=scaffold50135_3:378:1724:- [Lack 5~-end] codon-table.11	48943	5.06	263	21	3	0.19	10.7
159571453-stool2_revised_C1049463_1_gene174660	strand:- start:2 stop:328 length:327 start_codon:yes stop_codon:no gene_type:incomplete [Lack 3~-end] codon-table.11	12026	8.04	39	21	1	0.26	7.3
MH0069_GL0014296	[gene] locus=scaffold60560_1:958:1479:- [Complete] codon-table.11	20588	8.62	33	21	1	0.15	5.8
BGI001A_GL0017652	[gene] locus=scaffold6214_1:152:1777:- [Lack 5~-end] codon-table.11	60048	5.91	1020	20	16	1.16	31.2
T2D-10A_GL0028958	[gene] locus=scaffold28598_1:32880:34487:- [Complete] codon-table.11	59330	5.46	931	20	15	1.08	29.2
DLF003_GL0023625	[gene] locus=scaffold3933_4:2682:3839:+ [Complete] codon-table.11	41965	9.44	671	20	12	1.28	28.6
MH0440_GL0107938	[gene] locus=scaffold43757_3:5487:6836:- [Complete] codon-table.11	50813	4.9	778	20	12	1.1	35
O2.UC34-2_GL0087781	[gene] locus=scaffold1287_3:2700:4046:+ [Complete] codon-table.11	50682	4.91	782	20	12	1.1	34.8
V1.CD10-0_GL0011536	[gene] locus=scaffold6569_1:90971:92224:+ [Complete] codon-table.11	45418	5.36	627	20	12	1.01	32.6
DLM018_GL0063411	[gene] locus=scaffold5464_1:3010:4407:- [Complete] codon-table.11	50233	4.48	875	20	10	0.68	29
V1.FI07_GL0110903	[gene] locus=scaffold61394_1:587:1153:+ [Complete] codon-table.11	20946	5.24	687	20	10	1.95	43.6
MH0086_GL0044731	[gene] locus=scaffold17165_1:4737:5756:+ [Complete] codon-table.11	37719	5.4	585	20	9	0.84	24.8
MH0122_GL0089055	[gene] locus=scaffold3098_3:966:1838:+ [Complete] codon-table.11	31577	6.23	579	20	9	1.48	34.1
MH0136_GL0026411	[gene] locus=scaffold21715_1:334:1206:+ [Complete] codon-table.11	31489	6.23	560	20	9	1.48	34.1
MH0197_GL0018051	[gene] locus=scaffold31844_11:3:1373:- [Complete] codon-table.11	49801	5.72	445	20	9	0.69	21.1
N085A_GL0021829	[gene] locus=scaffold48_13:16028:19198:+ [Complete] codon-table.11	113355	4.08	515	20	9	0.26	13.9
MH0251_GL0031921	[gene] locus=scaffold25340_2:3711:4763:- [Complete] codon-table.11	38855	5.33	576	20	8	0.68	22
MH0420_GL0143501	[gene] locus=scaffold37560_1:768:2102:- [Complete] codon-table.11	48877	5.35	459	20	7	0.51	22.7
O2.UC48-1_GL0110657	[gene] locus=scaffold57098_8:3:1367:+ [Lack 5~-end] codon-table.11	49877	5.35	493	20	7	0.5	22
MH0375_GL0132363	[gene] locus=scaffold65055_7:5928:7283:+ [Complete] codon-table.11	49892	6.36	238	20	6	0.59	16
MH0243_GL0104255	[gene] locus=scaffold16316_3:13364:14977:+ [Complete] codon-table.11	60057	7.86	256	20	5	0.34	11.4
MH0276_GL0113688	[gene] locus=scaffold78924_12:99:1430:- [Complete] codon-table.11	48793	5.35	255	20	5	0.34	13.1
HT14A_GL0011999	[gene] locus=scaffold16409_3:222:1553:- [Complete] codon-table.11	48128	5.68	264	20	4	0.27	13.5
MH0012_GL0135612	[gene] locus=scaffold68731_7:9423:10757:+ [Complete] codon-table.11	49190	7	254	20	4	0.34	13.5
MH0189_GL0097008	[gene] locus=scaffold24785_1:51690:53027:- [Complete] codon-table.11	49079	5.73	253	20	4	0.34	9.4
MH0277_GL0043632	[gene] locus=scaffold19564_1:76:1464:+ [Complete] codon-table.11	50818	6	249	20	4	0.26	14.1
MH0448_GL0009187	[gene] locus=scaffold7848_6:1049:2395:+ [Complete] codon-table.11	49260	5.93	241	20	4	0.26	17.6
SZEY-81A_GL0057228	[gene] locus=scaffold29145_3:996:2342:+ [Complete] codon-table.11	48831	5.59	248	20	4	0.27	10.3
V1.FI10_GL0093314	[gene] locus=C737062_1:3418:4749:+ [Complete] codon-table.11	48805	5.14	240	20	4	0.34	11.1
V1.UC50-1_GL0092227	[gene] locus=scaffold2758_1:456:1487:+ [Lack 3~-end] codon-table.11	37925	5.18	240	20	4	0.58	17.4
MH0415_GL0006126	[gene] locus=scaffold28104_2:4523:6130:- [Complete] codon-table.11	59534	5.61	923	19	16	1.18	28
MH0041_GL0070550	[gene] locus=scaffold36090_2:4844:6451:- [Complete] codon-table.11	59485	5.48	823	19	15	1.08	26.4
MH0404_GL0074253	[gene] locus=scaffold60384_1:183:1790:+ [Complete] codon-table.11	59201	5.54	800	19	15	1.19	29
DLM007_GL0040878	[gene] locus=scaffold37126_1:1:2208:+ [Lack both ends] codon-table.11	79269	5.01	686	19	13	0.73	21.1
O2.UC32-1_GL0152846	[gene] locus=scaffold444_3:10035:11645:+ [Complete] codon-table.11	59395	5.64	789	19	13	0.89	26.1
MH0403_GL0136097	[gene] locus=scaffold8937_22:162:1172:- [Complete] codon-table.11	36151	6.32	557	19	11	1.05	31
DLM001_GL0099819	[gene] locus=scaffold19489_2:2560:3696:- [Complete] codon-table.11	41174	9.23	627	19	10	1.16	28.8
MH0161_GL0112062	[gene] locus=scaffold4444_6:1140:2159:- [Complete] codon-table.11	37711	5.39	508	19	9	0.84	25.1
MH0424_GL0111442	[gene] locus=scaffold30043_2:30310:31320:- [Complete] codon-table.11	36407	5.81	665	19	9	1.2	39
158944319-stool1_revised_scaffold23585_1_gene111373	strand:- start:110 stop:1150 length:1041 start_codon:yes stop_codon:yes gene_type:complete [Complete] codon-table.11	38246	5.31	490	19	8	0.83	24.9
159753524-stool2_revised_C608560_1_gene69171	strand:- start:17738 stop:18763 length:1026 start_codon:yes stop_codon:yes gene_type:complete [Complete] codon-table.11	37755	5.38	524	19	8	0.71	22
MH0067_GL0022153	[gene] locus=scaffold14420_3:19313:20254:- [Complete] codon-table.11	33103	5.06	531	19	8	1	31.6
MH0403_GL0195189	[gene] locus=scaffold38401_4:67222:70386:+ [Complete] codon-table.11	112875	4.1	522	19	8	0.26	14
NOF013_GL0043176	[gene] locus=scaffold8880_3:23:1393:- [Complete] codon-table.11	49118	4.54	650	19	8	0.7	23.7
O2.UC15-1_GL0019044	[gene] locus=scaffold65274_7:3:1088:+ [Lack 5~-end] codon-table.11	40210	5.39	495	19	8	0.65	20.8
T2D-35A_GL0007074	[gene] locus=scaffold4434_1:145:1164:+ [Complete] codon-table.11	37470	5.08	575	19	8	0.71	26.5
T2D-68A_GL0005382	[gene] locus=scaffold12227_1:95473:98706:+ [Complete] codon-table.11	115349	4.05	488	19	8	0.22	13.6
V1.CD21-0_GL0083771	[gene] locus=scaffold16774_1:5134:6153:+ [Complete] codon-table.11	37432	5.21	546	19	8	0.71	21.8
HT25A_GL0106997	[gene] locus=scaffold9024_6:181:726:+ [Complete] codon-table.11	20142	5.33	444	19	6	1.33	30.9
MH0092_GL0099085	[gene] locus=scaffold3215_48:58:603:+ [Complete] codon-table.11	20057	5.45	441	19	6	1.33	30.9
MH0288_GL0162672	[gene] locus=scaffold123293_2:2168:3517:- [Complete] codon-table.11	49272	6.37	280	19	6	0.42	13.4
MH0396_GL0050968	[gene] locus=scaffold13215_17:1286:2632:- [Complete] codon-table.11	48370	5.83	292	19	6	0.61	20.5
O2.UC15-1_GL0138877	[gene] locus=scaffold55945_2:5156:6529:+ [Complete] codon-table.11	50536	5.38	448	19	6	0.41	21.4
764224817-stool1_revised_scaffold10058_1_gene103164	strand:- start:1269 stop:2603 length:1335 start_codon:yes stop_codon:yes gene_type:complete [Complete] codon-table.11	48385	5.81	328	19	5	0.35	12.4
MH0006_GL0202152	[gene] locus=scaffold113895_7:939:2276:- [Complete] codon-table.11	49057	5.89	288	19	5	0.34	11
MH0142_GL0039811	[gene] locus=scaffold6616_7:1868:3223:+ [Complete] codon-table.11	49626	6.37	284	19	5	0.42	14.6
763820215-stool1_revised_C754282_1_gene45767	strand:- start:82 stop:1425 length:1344 start_codon:yes stop_codon:yes gene_type:complete [Complete] codon-table.11	49337	5.46	184	19	4	0.34	13.4
MH0188_GL0065305	[gene] locus=scaffold52427_12:5206:6537:- [Complete] codon-table.11	48640	5.26	200	19	4	0.27	13.1
MH0370_GL0114352	[gene] locus=scaffold87175_1:643:1998:- [Complete] codon-table.11	49421	4.9	242	19	4	0.34	13.3
MH0446_GL0227048	[gene] locus=scaffold42017_17:6836:8275:+ [Complete] codon-table.11	52205	5.92	154	19	4	0.32	12.5
O2.UC15-0_GL0038250	[gene] locus=scaffold41006_2:3:1250:+ [Lack both ends] codon-table.11	45303	5.55	205	19	4	0.29	13.9
V1.UC54-0_GL0137640	[gene] locus=scaffold318_4:6889:8244:+ [Complete] codon-table.11	49475	5.22	227	19	4	0.26	13.3
V1.UC55-0_GL0142837	[gene] locus=scaffold45640_6:1050:1682:+ [Lack 3~-end] codon-table.11	23312	6.18	250	19	4	0.63	19.9
O2.UC19-2_GL0040136	[gene] locus=scaffold66802_12:158:1504:- [Complete] codon-table.11	49411	5.27	192	19	3	0.19	6.7
MH0433_GL0096235	[gene] locus=scaffold24997_4:315:1667:+ [Complete] codon-table.11	49196	5.86	152	19	2	0.12	8.4
O2.UC24-2_GL0023295	[gene] locus=scaffold116556_1:1731:3218:- [Complete] codon-table.11	54771	5.07	152	19	2	0.11	7.5
MH0074_GL0012958	[gene] locus=scaffold5597_28:6679:8286:+ [Complete] codon-table.11	59329	5.46	890	18	15	0.89	23.4
MH0281_GL0153710	[gene] locus=scaffold72807_2:5631:7238:- [Complete] codon-table.11	59358	5.6	906	18	15	1.08	25.8
N085A_GL0032794	[gene] locus=scaffold31336_1:21004:22611:- [Complete] codon-table.11	59322	5.55	896	18	14	0.98	26.9
O2.UC15-0_GL0075485	[gene] locus=scaffold3752_2:2:1588:- [Lack 3~-end] codon-table.11	58987	5.17	701	18	11	0.8	30.8
MH0026_GL0019061	[gene] locus=scaffold2517_14:3700:4710:- [Complete] codon-table.11	36104	6.75	517	18	10	1.05	31
MH0313_GL0092749	[gene] locus=scaffold94610_3:1:495:- [Lack 3~-end] codon-table.11	18217	5	715	18	10	2.46	57
MH0439_GL0228879	[gene] locus=scaffold84065_2:281:1294:- [Complete] codon-table.11	36090	7.1	509	18	10	1.05	31.2
MH0072_GL0009618	[gene] locus=scaffold16490_1:2:862:+ [Lack 5~-end] codon-table.11	30561	5.27	659	18	9	1.12	40.9
MH0428_GL0007442	[gene] locus=scaffold85917_1:201:1538:- [Complete] codon-table.11	48755	5.76	406	18	9	0.71	22.5
MH0002_GL0032818	[gene] locus=scaffold11873_1:48471:49583:- [Complete] codon-table.11	41376	5.64	375	18	8	1.01	20.8
MH0060_GL0035717	[gene] locus=scaffold5564_2:3388:4260:+ [Complete] codon-table.11	31516	6.22	494	18	8	1.72	34.1
MH0239_GL0062328	[gene] locus=scaffold63311_2:14051:15073:- [Complete] codon-table.11	37474	5.07	538	18	8	0.71	21.5
MH0268_GL0122300	[gene] locus=scaffold82437_1:3:965:+ [Lack both ends] codon-table.11	33996	8.58	543	18	8	0.97	28.3
V1.FI19_GL0022136	[gene] locus=scaffold1910_5:2:1033:+ [Lack 5~-end] codon-table.11	38236	5.41	542	18	8	0.7	20.4
NLF007_GL0017167	[gene] locus=scaffold7607_8:1403:2410:+ [Lack 3~-end] codon-table.11	36952	5.63	435	18	7	0.72	26.8
MH0089_GL0098052	[gene] locus=scaffold69088_4:1781:3136:+ [Complete] codon-table.11	49813	6.23	259	18	6	0.59	16
MH0318_GL0089245	[gene] locus=scaffold56305_6:2:1102:- [Lack 3~-end] codon-table.11	40252	8.54	329	18	6	0.54	19.9
MH0360_GL0005256	[gene] locus=scaffold52590_2:3:1340:- [Lack 3~-end] codon-table.11	48801	6.07	309	18	6	0.43	15.5
O2.UC50-2_GL0160989	[gene] locus=scaffold147421_1:163:1539:- [Lack 5~-end] codon-table.11	49737	5.29	324	18	6	0.5	12.2
V1.UC13-3_GL0036843	[gene] locus=scaffold69046_9:618:1952:- [Complete] codon-table.11	48342	5.52	386	18	6	0.43	15.1
V1.UC17-2_GL0081180	[gene] locus=scaffold99709_1:6428:7762:- [Complete] codon-table.11	48595	6.64	307	18	6	0.43	16.4
553973.CLOHYLEM_06194	[Complete]:- codon-table.11	20037	5.41	380	18	5	1.03	25
MH0355_GL0209500	[gene] locus=scaffold61473_13:7424:8770:- [Complete] codon-table.11	48436	5.92	246	18	5	0.52	16.5
O2.UC11-1_GL0111484	[gene] locus=scaffold42804_3:50:1396:- [Complete] codon-table.11	49043	5.19	311	18	5	0.42	11.8
O2.UC48-1_GL0111235	[gene] locus=scaffold101600_1:660:1367:+ [Lack 3~-end] codon-table.11	26466	8.68	245	18	5	0.72	17.8
T2D-22A_GL0040558	[gene] locus=C835216_1:39405:40742:+ [Complete] codon-table.11	48760	6.24	257	18	5	0.35	13.3
V1.FI14_GL0108477	[gene] locus=scaffold141658_2:12556:13914:+ [Complete] codon-table.11	49843	5.79	199	18	5	0.42	13.3
V1.UC14-1_GL0030683	[gene] locus=scaffold17135_1:359:1690:+ [Complete] codon-table.11	47904	5.12	352	18	5	0.62	20.5
158499257-stool2_revised_scaffold58756_1_gene119433	strand:- start:841 stop:2001 length:1161 start_codon:yes stop_codon:yes gene_type:complete [Complete] codon-table.11	42269	7.44	240	18	4	0.31	13.5
160765029-stool1_revised_C1082496_1_gene159004	strand:- start:3 stop:599 length:597 start_codon:yes stop_codon:no gene_type:incomplete [Lack 3~-end] codon-table.11	22464	7.88	248	18	4	0.89	30.2
DLM019_GL0054542	[gene] locus=scaffold7600_26:2047:3213:+ [Lack 3~-end] codon-table.11	43149	6.15	251	18	4	0.31	12.3
MH0233_GL0018624	[gene] locus=scaffold33587_2:2:526:+ [Lack both ends] codon-table.11	18799	8.63	151	18	4	0.83	36.6
MH0458_GL0142660	[gene] locus=scaffold22_3:209:1552:- [Complete] codon-table.11	49131	6.08	240	18	4	0.34	9.4
NLM027_GL0024263	[gene] locus=scaffold13294_1:729:2072:+ [Complete] codon-table.11	48889	6.18	260	18	4	0.27	11.2
O2.UC24-1_GL0099368	[gene] locus=scaffold17637_12:2:1270:- [Lack 3~-end] codon-table.11	47078	5.24	202	18	4	0.28	11.6
MH0006_GL0029112	[gene] locus=scaffold1711_15:1487:2854:- [Complete] codon-table.11	50044	6.34	207	18	3	0.26	9.7
MH0357_GL0036033	[gene] locus=scaffold126623_1:3373:4728:+ [Complete] codon-table.11	49421	5.9	200	18	3	0.19	11.3
MH0358_GL0026678	[gene] locus=scaffold64318_1:8267:9676:+ [Complete] codon-table.11	52074	5.57	179	18	3	0.18	11.9
V1.CD16-0_GL0107278	[gene] locus=scaffold6259_5:3:590:- [Lack 3~-end] codon-table.11	22004	5.64	169	18	3	0.47	15.8
V1.UC26-4_GL0125379	[gene] locus=C1384247_1:3:632:- [Lack 3~-end] codon-table.11	23445	5.4	199	18	3	0.84	28.6
MH0005_GL0006011	[gene] locus=scaffold6875_1:12900:14198:- [Complete] codon-table.11	49109	6.78	33	18	1	0.06	2.5
MH0141_GL0042385	[gene] locus=scaffold91048_1:35268:35870:+ [Complete] codon-table.11	22477	9.49	32	18	1	0.14	4
MH0394_GL0106124	[gene] locus=scaffold15438_3:667:1080:- [Lack 5~-end] codon-table.11	14669	6.89	44	18	1	0.21	6.6
V1.CD34-0_GL0158167	[gene] locus=scaffold89449_1:996:2291:- [Complete] codon-table.11	48902	5.94	33	18	1	0.06	2.6
MH0037_GL0022786	[gene] locus=scaffold3534_6:857:2464:- [Complete] codon-table.11	59334	5.84	837	17	15	1.08	28
MH0227_GL0011020	[gene] locus=scaffold8682_3:6531:8138:+ [Complete] codon-table.11	59345	5.54	835	17	14	0.8	23.4
NLF014_GL0039242	[gene] locus=scaffold6414_1:9848:11518:+ [Complete] codon-table.11	61984	5.97	824	17	14	0.84	23.7
V1.UC35-0_GL0107138	[gene] locus=scaffold39948_12:1:894:+ [Lack both ends] codon-table.11	32694	5.82	748	17	12	2.13	44.3
MH0399_GL0252072	[gene] locus=scaffold91461_3:3935:5542:- [Complete] codon-table.11	59552	5.36	660	17	11	0.79	26.9
V1.CD43-0_GL0025282	[gene] locus=scaffold19609_2:2:1621:+ [Lack 5~-end] codon-table.11	59880	5.02	710	17	11	0.79	27.3
V1.UC60-0_GL0159642	[gene] locus=scaffold61471_1:145:1497:- [Complete] codon-table.11	51026	4.8	664	17	11	0.97	32.7
MH0433_GL0016044	[gene] locus=scaffold31395_2:1:1353:+ [Lack 5~-end] codon-table.11	49410	5.28	494	17	9	0.69	25.3
O2.UC22-1_GL0076593	[gene] locus=scaffold37589_1:2343:4904:- [Complete] codon-table.11	89794	9.42	457	17	9	0.38	12.5
764669880-stool2_revised_C322144_1_gene62719	strand:- start:2 stop:751 length:750 start_codon:no stop_codon:no gene_type:incomplete [Lack both ends] codon-table.11	26813	5.52	556	17	8	1.11	42.4
MH0089_GL0067501	[gene] locus=scaffold38146_1:29810:30826:- [Complete] codon-table.11	37415	5.02	590	17	8	0.71	27.8
MH0284_GL0030563	[gene] locus=scaffold29941_20:920:1798:+ [Lack 3~-end] codon-table.11	32126	4.81	563	17	8	0.87	25.9
MH0311_GL0094129	[gene] locus=scaffold14391_4:158:790:+ [Complete] codon-table.11	23353	9.25	404	17	8	1.35	30.5
O2.UC1-1_GL0093623	[gene] locus=scaffold71761_3:20319:21656:+ [Complete] codon-table.11	48872	5.67	382	17	8	0.61	21.6
O2.UC30-1_GL0143928	[gene] locus=scaffold25863_1:12225:13235:+ [Complete] codon-table.11	36177	5.88	630	17	8	1.05	39
O2.UC36-0_GL0006966	[gene] locus=scaffold24880_1:3:1358:+ [Lack 5~-end] codon-table.11	49346	5.88	379	17	8	0.6	21.7
SZEY-60A_GL0063134	[gene] locus=scaffold17024_1:760:2772:+ [Complete] codon-table.11	72408	5.12	426	17	8	0.38	11.8
T2D-110A_GL0083909	[gene] locus=scaffold2896_14:544:1881:- [Complete] codon-table.11	48771	5.86	370	17	8	0.61	22.5
T2D-135A_GL0018866	[gene] locus=scaffold31703_1:28529:29866:- [Complete] codon-table.11	48780	5.51	427	17	8	0.61	23.6
T2D-155A_GL0001778	[gene] locus=scaffold14704_3:15:1034:- [Lack 5~-end] codon-table.11	36616	6.16	587	17	8	1.03	32.7
T2D-48A_GL0119474	[gene] locus=scaffold16712_2:14908:16245:- [Complete] codon-table.11	48601	5.49	379	17	8	0.61	22
V1.CD32-0_GL0165361	[gene] locus=scaffold4088_14:499:1518:- [Complete] codon-table.11	37307	5.15	538	17	8	0.72	21.5
V1.CD46-0_GL0107006	[gene] locus=scaffold68_9:2760:3770:+ [Complete] codon-table.11	36130	5.87	402	17	8	0.89	26.5
MH0127_GL0011184	[gene] locus=scaffold25692_2:24970:25989:+ [Complete] codon-table.11	37654	5.08	490	17	7	0.58	18.3
MH0156_GL0034604	[gene] locus=scaffold6782_8:402:1418:- [Complete] codon-table.11	37168	5.07	487	17	7	0.72	23.7
MH0253_GL0179879	[gene] locus=scaffold124533_5:65:1399:- [Complete] codon-table.11	48532	5.38	383	17	7	0.52	18.7
MH0274_GL0026495	[gene] locus=scaffold59605_2:372:1388:+ [Complete] codon-table.11	37181	5.29	477	17	7	0.59	17.2
N013A_GL0032025	[gene] locus=scaffold52855_1:25:1053:- [Lack 5~-end] codon-table.11	37762	5.29	541	17	7	0.71	26.9
N079A_GL0029991	[gene] locus=scaffold57830_1:2:622:+ [Lack both ends] codon-table.11	22749	5.22	523	17	7	1.12	39.1
NLF002_GL0010519	[gene] locus=scaffold9655_3:362:1504:- [Lack 5~-end] codon-table.11	42323	5.55	349	17	7	0.98	31.3
V1.CD32-4_GL0004735	[gene] locus=scaffold35227_1:11185:12207:- [Complete] codon-table.11	37462	5.29	440	17	7	0.71	21.5
763536994-stool1_revised_C2086369_1_gene24157	strand:- start:1792 stop:3300 length:1509 start_codon:yes stop_codon:yes gene_type:complete [Complete] codon-table.11	54880	7.55	328	17	6	0.37	11.2
MH0077_GL0015622	[gene] locus=scaffold8807_1:17:544:- [Lack 5~-end] codon-table.11	19654	5.42	394	17	6	1.38	29.7
V1.FI26_GL0186813	[gene] locus=scaffold31364_8:1:1347:+ [Lack 5~-end] codon-table.11	48821	6.47	372	17	6	0.43	15.8
MH0318_GL0232633	[gene] locus=scaffold164368_1:6663:8042:- [Complete] codon-table.11	50406	8.05	272	17	5	0.33	12.4
V1.CD25-0_GL0032136	[gene] locus=scaffold3575_16:925:2271:+ [Complete] codon-table.11	48876	5.37	320	17	5	0.43	11.8
MH0345_GL0064131	[gene] locus=scaffold118326_1:9592:10956:- [Complete] codon-table.11	49770	5.42	219	17	4	0.34	15.2
MH0428_GL0141119	[gene] locus=scaffold2060_1:1888:2817:+ [Lack 3~-end] codon-table.11	34606	9.16	241	17	4	0.65	19.4
O2.CD3-0-PT_GL0061282	[gene] locus=scaffold50744_3:479:1834:+ [Complete] codon-table.11	49789	6	249	17	4	0.26	9.3
V1.FI17_GL0000256	[gene] locus=scaffold41565_1:205:1536:+ [Complete] codon-table.11	48096	6.12	222	17	4	0.27	10.6
160765029-stool1_revised_scaffold20706_2_gene116136	strand:+ start:1706 stop:3043 length:1338 start_codon:yes stop_codon:yes gene_type:complete [Complete] codon-table.11	48531	6.43	165	17	3	0.2	9.2
764588959-stool1_revised_C781582_1_gene39638	strand:- start:2 stop:631 length:630 start_codon:yes stop_codon:no gene_type:incomplete [Lack 3~-end] codon-table.11	23496	5.87	214	17	3	0.44	20
765620695-stool1_revised_C769941_1_gene121449	strand:- start:77 stop:1420 length:1344 start_codon:yes stop_codon:yes gene_type:complete [Complete] codon-table.11	49357	5.32	144	17	3	0.34	13.6
MH0188_GL0159804	[gene] locus=scaffold53153_2:9232:10587:+ [Complete] codon-table.11	49795	5.19	183	17	3	0.19	8.4
MH0305_GL0136397	[gene] locus=scaffold62465_1:504:1862:+ [Complete] codon-table.11	49850	5.54	175	17	3	0.19	6.4
MH0433_GL0077346	[gene] locus=scaffold2686_1:347:1702:+ [Complete] codon-table.11	49270	5.06	200	17	3	0.19	13.3
V1.FI25_GL0088434	[gene] locus=scaffold16878_13:970:2325:+ [Complete] codon-table.11	49244	5	200	17	3	0.26	13.3
V1.FI32_GL0009387	[gene] locus=scaffold53502_4:3:1379:+ [Lack 5~-end] codon-table.11	50211	5.44	164	17	3	0.19	8.7
MH0124_GL0042725	[gene] locus=scaffold25142_7:456:2063:+ [Complete] codon-table.11	59478	5.7	835	16	14	0.98	24.7
MH0274_GL0057932	[gene] locus=scaffold41828_5:18300:19907:+ [Complete] codon-table.11	59326	5.55	768	16	13	0.89	24.5
MH0229_GL0052401	[gene] locus=scaffold52880_1:47610:49217:- [Complete] codon-table.11	59206	5.39	748	16	12	0.71	19.4
MH0298_GL0091968	[gene] locus=scaffold64921_1:3211:4809:- [Lack 5~-end] codon-table.11	58948	5.4	761	16	12	0.72	25.8
N035A_GL0029628	[gene] locus=scaffold30451_1:1:1614:+ [Lack 5~-end] codon-table.11	59442	5.55	681	16	12	0.88	25.7
MH0076_GL0048778	[gene] locus=scaffold5710_1:34807:36411:- [Complete] codon-table.11	59152	5.74	587	16	11	0.71	22.1
MH0314_GL0028678	[gene] locus=scaffold22051_4:885:2489:+ [Complete] codon-table.11	59410	5.74	557	16	11	0.71	22.1
V1.FI13_GL0049506	[gene] locus=scaffold48709_2:228:3665:- [Lack 5~-end] codon-table.11	121527	4.51	584	16	11	0.3	14.5
V1.UC14-1_GL0081333	[gene] locus=scaffold12259_1:36:4040:- [Complete] codon-table.11	141097	4.64	571	16	11	0.26	13.9
MH0087_GL0014198	[gene] locus=scaffold4513_3:174:1778:+ [Complete] codon-table.11	59409	4.95	674	16	10	0.71	25.1
MH0333_GL0008569	[gene] locus=scaffold42208_1:3:1679:+ [Lack 5~-end] codon-table.11	62167	5.29	646	16	10	0.67	20.3
T2D-61A_GL0012623	[gene] locus=scaffold136_1_1:34921:36525:+ [Complete] codon-table.11	59602	4.87	622	16	10	0.63	23.4
BGI-15A_GL0010963	[gene] locus=scaffold44659_3:1:1047:+ [Lack 5~-end] codon-table.11	37230	6.5	473	16	9	0.86	27.6
MH0457_GL0249596	[gene] locus=scaffold148429_8:94:1341:- [Complete] codon-table.11	45063	5.13	497	16	9	0.9	32
MH0239_GL0047995	[gene] locus=scaffold5224_26:988:2007:+ [Complete] codon-table.11	36603	6.61	424	16	8	0.87	26.5
MH0400_GL0015195	[gene] locus=scaffold7580_1:2618:4585:+ [Complete] codon-table.11	70602	5.06	372	16	8	0.45	11.6
NLF014_GL0001164	[gene] locus=scaffold13162_1:1:1017:+ [Lack 5~-end] codon-table.11	36454	5.68	560	16	8	1.04	41.1
MH0011_GL0060537	[gene] locus=scaffold5623_8:802:1827:+ [Complete] codon-table.11	37634	5.55	501	16	7	0.71	23.5
MH0088_GL0029714	[gene] locus=scaffold17829_1:461:1483:- [Complete] codon-table.11	37714	5.23	412	16	7	0.58	25.6
MH0143_GL0022673	[gene] locus=scaffold23151_1:3864:5813:- [Complete] codon-table.11	69692	5.24	355	16	7	0.34	10.9
MH0149_GL0076642	[gene] locus=scaffold16780_5:62:1078:- [Complete] codon-table.11	37143	5	408	16	7	0.59	21
MH0321_GL0041513	[gene] locus=scaffold15455_10:2482:3819:- [Complete] codon-table.11	49025	5.62	380	16	7	0.51	21.6
MH0334_GL0053815	[gene] locus=scaffold27551_1:3:773:- [Lack 3~-end] codon-table.11	27749	5.16	471	16	7	1.28	31.9
NOF013_GL0021011	[gene] locus=scaffold3071_1:2714:4051:- [Complete] codon-table.11	48755	5.54	391	16	7	0.51	20.7
O2.CD1-0_GL0000202	[gene] locus=scaffold61008_37:607:1617:- [Complete] codon-table.11	37121	5.71	513	16	7	0.59	18.2
V1.CD40-0_GL0087304	[gene] locus=scaffold69837_7:360:1370:- [Complete] codon-table.11	36207	6	523	16	7	0.89	36.6
V1.CD54-0_GL0058461	[gene] locus=scaffold16441_1:85282:86313:+ [Complete] codon-table.11	37945	4.82	510	16	7	0.58	23.3
159713063-stool1_revised_scaffold8300_1_gene5698	strand:+ start:22903 stop:23844 length:942 start_codon:yes stop_codon:yes gene_type:complete [Complete] codon-table.11	33066	4.97	456	16	6	0.68	31
MH0188_GL0074233	[gene] locus=scaffold40568_3:1154:2173:- [Complete] codon-table.11	37259	5.06	488	16	6	0.47	16.2
MH0346_GL0054102	[gene] locus=scaffold53558_28:1:1116:+ [Lack 5~-end] codon-table.11	40168	5.75	427	16	6	0.78	27.8
O2.UC18-1_GL0082786	[gene] locus=scaffold6639_1:1:345:+ [Lack 5~-end] codon-table.11	12978	6.33	399	16	6	1.92	43.9
T2D-132A_GL0079085	[gene] locus=scaffold16996_3:347:1366:+ [Complete] codon-table.11	37622	5.46	409	16	6	0.47	17.4
V1.CD6-0-PT_GL0163205	[gene] locus=scaffold24898_19:658:1869:- [Complete] codon-table.11	45061	5.77	308	16	6	0.67	14.4
V1.UC25-1_GL0144116	[gene] locus=scaffold39127_14:3:1040:+ [Lack 5~-end] codon-table.11	38118	5.24	419	16	6	0.7	21.7
159166850-stool1_revised_C946901_1_gene73496	strand:- start:230 stop:526 length:297 start_codon:no stop_codon:yes gene_type:incomplete [Lack 5~-end] codon-table.11	10904	5.87	372	16	5	2.55	66.3
445971.ANASTE_00225	[Complete]:- codon-table.11	20206	5.13	395	16	5	1.02	27.2
MH0057_GL0006435	[gene] locus=scaffold14238_1:626:1960:+ [Complete] codon-table.11	49088	5.65	259	16	5	0.34	20.3
MH0118_GL0092442	[gene] locus=scaffold88694_2:3481:4818:+ [Complete] codon-table.11	49277	5.89	259	16	5	0.34	10.8
MH0211_GL0185435	[gene] locus=scaffold17928_2:2:529:- [Lack both ends] codon-table.11	19757	6.84	292	16	5	1.05	28.4
MH0244_GL0154950	[gene] locus=scaffold70329_1:210:1565:+ [Complete] codon-table.11	49829	6.14	215	16	5	0.42	15.3
MH0431_GL0113989	[gene] locus=scaffold44087_1:19031:20386:- [Complete] codon-table.11	49852	6.43	236	16	5	0.42	11.3
O2.UC32-1_GL0058717	[gene] locus=scaffold24561_1:3:1103:- [Lack 3~-end] codon-table.11	40390	6.28	272	16	5	0.43	15.8
V1.FI32_GL0097477	[gene] locus=scaffold57229_3:1359:2846:- [Lack 5~-end] codon-table.11	55009	8.61	229	16	5	0.37	12.1
V1.UC16-0_GL0000570	[gene] locus=scaffold44592_14:3:530:+ [Lack 5~-end] codon-table.11	19320	5.05	372	16	5	1.41	30.9
DOF010_GL0034691	[gene] locus=scaffold26582_1:1327:2676:+ [Complete] codon-table.11	48224	5.22	188	16	4	0.27	14.5
MH0192_GL0145766	[gene] locus=scaffold2945_2:1004:2341:+ [Complete] codon-table.11	48695	6.06	195	16	4	0.35	13.3
MH0243_GL0017754	[gene] locus=scaffold41275_2:1:984:- [Lack 3~-end] codon-table.11	36676	7.6	262	16	4	0.48	12.8
T2D-68A_GL0031076	[gene] locus=C458308_1:942:2273:- [Complete] codon-table.11	48623	5.04	231	16	4	0.27	9.5
V1.FI12_GL0115778	[gene] locus=scaffold60258_7:16669:18006:- [Complete] codon-table.11	49082	5.76	195	16	4	0.27	9.2
V1.UC26-4_GL0041904	[gene] locus=scaffold62569_3:1107:2276:+ [Lack 3~-end] codon-table.11	42893	5.48	240	16	4	0.31	12.3
MH0382_GL0060568	[gene] locus=scaffold20590_1:219:1559:+ [Lack 3~-end] codon-table.11	48419	5.91	186	16	3	0.27	8.7
V1.FI37_GL0203600	[gene] locus=scaffold43423_1:3:1223:- [Lack 3~-end] codon-table.11	44575	5.81	171	16	3	0.21	7.9
V1.UC34-0_GL0055918	[gene] locus=scaffold50414_3:1:657:- [Lack both ends] codon-table.11	23968	8.43	144	16	3	0.43	14.2
944560.HMPREF9058_1407	[Complete]:- codon-table.11	47428	5.27	94	16	2	0.2	8.3
MH0440_GL0089737	[gene] locus=scaffold47715_4:2:607:- [Lack 3~-end] codon-table.11	22270	6.84	139	16	2	0.47	15.8
MH0431_GL0046492	[gene] locus=scaffold93273_1:13090:13734:- [Complete] codon-table.11	25500	4.93	29	16	1	0.12	4.2
SZEY-20A_GL0055983	[gene] locus=scaffold11639_3:1192:3363:- [Complete] codon-table.11	78432	8.56	31	16	1	0.04	1.7
MH0265_GL0002134	[gene] locus=scaffold57013_2:25200:26807:- [Complete] codon-table.11	59402	5.46	780	15	13	0.89	23.6
MH0192_GL0066636	[gene] locus=scaffold40052_32:2609:4216:+ [Complete] codon-table.11	59305	5.69	728	15	12	0.8	21.7
MH0400_GL0071356	[gene] locus=scaffold64234_1:2165:3730:+ [Complete] codon-table.11	55740	4.81	756	15	12	0.87	30.7
MH0006_GL0091137	[gene] locus=scaffold52383_1:25836:27818:+ [Complete] codon-table.11	73877	6.12	523	15	11	0.48	20.3
MH0305_GL0127345	[gene] locus=scaffold36752_6:294:1898:+ [Complete] codon-table.11	59809	5.23	665	15	11	0.62	25.8
MH0424_GL0001945	[gene] locus=scaffold77242_1:59330:60934:- [Complete] codon-table.11	59172	5.36	662	15	11	0.71	22.7
764588959-stool1_revised_scaffold11715_1_gene156430	strand:- start:3 stop:1337 length:1335 start_codon:yes stop_codon:no gene_type:incomplete [Lack 3~-end] codon-table.11	49798	5.27	637	15	10	0.79	30.6
DOM022_GL0013414	[gene] locus=scaffold21754_1:4267:5874:+ [Complete] codon-table.11	59386	5.4	587	15	10	0.63	16.6
MH0197_GL0080609	[gene] locus=scaffold24787_34:2252:3856:+ [Complete] codon-table.11	59539	5.09	625	15	10	0.63	21.5
MH0419_GL0156417	[gene] locus=scaffold15674_1:2:1522:- [Lack 3~-end] codon-table.11	56432	5.2	678	15	10	0.76	28.8
O2.UC48-0_GL0191134	[gene] locus=scaffold43606_2:908:2512:- [Complete] codon-table.11	59649	4.99	591	15	10	0.63	21.2
MH0189_GL0037922	[gene] locus=scaffold18472_9:1117:2721:- [Complete] codon-table.11	59416	5.55	572	15	9	0.63	29.6
O2.UC36-0_GL0040003	[gene] locus=scaffold3308_21:2293:3897:+ [Complete] codon-table.11	59432	5.06	624	15	9	0.71	22.5
SZEY-60A_GL0026813	[gene] locus=scaffold36393_1:4419:5570:- [Complete] codon-table.11	41958	9.47	515	15	9	0.73	21.7
MH0110_GL0035441	[gene] locus=scaffold30228_1:11872:14391:+ [Complete] codon-table.11	88287	9.39	422	15	8	0.35	12.3
MH0385_GL0107991	[gene] locus=scaffold13889_14:18162:19172:+ [Complete] codon-table.11	36073	6.51	434	15	8	0.89	28.6
V1.UC38-0_GL0040196	[gene] locus=scaffold75256_1:5541:7112:+ [Complete] codon-table.11	59445	5.35	447	15	8	0.48	16.6
158458797-stool1_revised_C1347556_1_gene33800	strand:- start:4921 stop:5931 length:1011 start_codon:yes stop_codon:yes gene_type:complete [Complete] codon-table.11	36180	5.88	481	15	7	0.89	35.4
764143897-stool1_revised_scaffold31082_1_gene79305	strand:+ start:102475 stop:103494 length:1020 start_codon:yes stop_codon:yes gene_type:complete [Complete] codon-table.11	36648	6.34	375	15	7	0.73	26.3
MH0012_GL0045317	[gene] locus=scaffold13619_1:15955:16974:- [Complete] codon-table.11	37493	5.22	529	15	7	0.58	19.2
MH0244_GL0025196	[gene] locus=scaffold18442_3:1960:2961:- [Complete] codon-table.11	35935	6.71	371	15	7	0.9	26.1
MH0262_GL0146961	[gene] locus=scaffold52142_9:10264:11265:+ [Complete] codon-table.11	35987	5.95	378	15	7	0.75	22.8
MH0314_GL0128340	[gene] locus=scaffold88925_8:2974:3984:- [Complete] codon-table.11	36356	6.01	472	15	7	0.74	25.3
N037A_GL0039670	[gene] locus=scaffold64774_4:1589:2587:+ [Complete] codon-table.11	35680	6.26	371	15	7	0.76	26.2
O2.CD1-0-PT_GL0070855	[gene] locus=C656963_1:18480:19499:- [Complete] codon-table.11	37628	5.08	448	15	7	0.58	18
T2D-12A_GL0045214	[gene] locus=scaffold44696_1:1:828:- [Lack 3~-end] codon-table.11	30070	8.31	323	15	7	0.95	24.6
T2D-62A_GL0030426	[gene] locus=scaffold18985_2:19141:20151:+ [Complete] codon-table.11	35886	6.67	375	15	7	0.75	26.5
V1.CD29-0_GL0158858	[gene] locus=scaffold3210_2:1441:2439:- [Complete] codon-table.11	35843	6.99	375	15	7	0.75	26.8
159571453-stool2_revised_C1088415_1_gene129758	strand:- start:1 stop:717 length:717 start_codon:no stop_codon:no gene_type:incomplete [Lack both ends] codon-table.11	26006	8.54	335	15	6	0.93	32.6
764143897-stool1_revised_C889612_1_gene147731	strand:+ start:1 stop:1032 length:1032 start_codon:no stop_codon:yes gene_type:incomplete [Lack 5~-end] codon-table.11	37870	4.93	411	15	6	0.46	19.5
MH0203_GL0157754	[gene] locus=scaffold95110_15:3:1043:+ [Lack 5~-end] codon-table.11	38086	5.3	506	15	6	0.46	18.8
MH0316_GL0140502	[gene] locus=scaffold24798_1:750:1775:+ [Complete] codon-table.11	37687	5.21	380	15	6	0.46	20.8
MH0345_GL0069730	[gene] locus=scaffold69986_1:8552:9571:- [Complete] codon-table.11	37431	5.28	481	15	6	0.59	23.9
MH0389_GL0047431	[gene] locus=scaffold4927_5:5316:6341:- [Complete] codon-table.11	37581	5.08	389	15	6	0.47	17
MH0409_GL0121242	[gene] locus=scaffold113572_3:2:967:+ [Lack 5~-end] codon-table.11	35419	5.16	506	15	6	0.63	20.2
MH0441_GL0063928	[gene] locus=scaffold108644_3:3:1322:- [Lack 3~-end] codon-table.11	48650	5.7	321	15	6	0.43	17.3
NLM008_GL0010197	[gene] locus=scaffold41400_1:64:609:- [Complete] codon-table.11	19958	5.22	431	15	6	1.34	30.9
NOF010_GL0092143	[gene] locus=scaffold12460_12:12616:14004:- [Complete] codon-table.11	50861	5.59	296	15	6	0.41	14.9
O2.CD3-0-PT_GL0025900	[gene] locus=scaffold61823_2:49451:50476:- [Complete] codon-table.11	37709	5.17	506	15	6	0.46	19.4
O2.UC32-1_GL0089065	[gene] locus=scaffold52085_1:247:1272:- [Complete] codon-table.11	37789	5.22	380	15	6	0.46	18.2
T2D-142A_GL0041254	[gene] locus=scaffold4002_5:3:1028:+ [Lack 5~-end] codon-table.11	37841	5.49	393	15	6	0.46	18.8
T2D-62A_GL0004343	[gene] locus=scaffold2872_6:5834:6523:- [Lack 5~-end] codon-table.11	25273	5.09	474	15	6	0.76	29.3
V1.CD12-3_GL0070119	[gene] locus=scaffold26407_1:34689:35699:+ [Complete] codon-table.11	36868	5.45	385	15	6	0.6	19
V1.CD3-0-PT_GL0024037	[gene] locus=scaffold26284_3:555:1889:+ [Complete] codon-table.11	48611	5.85	312	15	6	0.43	15.3
V1.UC57-0_GL0174922	[gene] locus=scaffold24198_2:115:687:- [Lack 5~-end] codon-table.11	21134	4.96	407	15	6	0.96	25.3
159166850-stool1_revised_scaffold8573_1_gene101435	strand:- start:224 stop:1564 length:1341 start_codon:yes stop_codon:yes gene_type:complete [Complete] codon-table.11	49685	5.87	271	15	5	0.34	11.4
DOM001_GL0049458	[gene] locus=scaffold32244_9:1:621:- [Lack 3~-end] codon-table.11	23170	6.54	286	15	5	0.85	30
DOM001_GL0049550	[gene] locus=scaffold2614_3:196:1644:- [Complete] codon-table.11	53542	7.55	276	15	5	0.38	11.4
MH0007_GL0021349	[gene] locus=scaffold11715_4:6499:7848:- [Complete] codon-table.11	49489	5.53	303	15	5	0.51	18.3
MH0012_GL0206328	[gene] locus=scaffold38585_7:331:1680:+ [Complete] codon-table.11	49545	5.55	303	15	5	0.51	18.3
MH0044_GL0055105	[gene] locus=scaffold2103_6:1936:3291:+ [Complete] codon-table.11	50154	6.14	296	15	5	0.41	13.3
MH0110_GL0060617	[gene] locus=scaffold48922_2:4249:5364:- [Lack 5~-end] codon-table.11	41245	7.85	266	15	5	0.52	19.7
MH0409_GL0173718	[gene] locus=scaffold94657_1:2:1318:- [Lack 3~-end] codon-table.11	48370	7.1	268	15	5	0.35	15.9
T2D-51A_GL0119798	[gene] locus=scaffold19912_1:1:780:+ [Lack both ends] codon-table.11	28495	8.91	283	15	5	0.65	26.5
V1.UC48-0_GL0145580	[gene] locus=scaffold34550_4:1:1137:- [Lack 3~-end] codon-table.11	41700	5.81	303	15	5	0.51	19
158742018-stool1_revised_scaffold24325_1_gene2763	strand:+ start:3213 stop:4553 length:1341 start_codon:yes stop_codon:yes gene_type:complete [Complete] codon-table.11	48791	6.15	209	15	4	0.34	13.5
160400887-stool1_revised_scaffold35681_1_gene205226	strand:+ start:22079 stop:23434 length:1356 start_codon:yes stop_codon:yes gene_type:complete [Complete] codon-table.11	50064	5.85	249	15	4	0.26	9.3
764669880-stool1_revised_C445541_1_gene32191	strand:+ start:2657 stop:4012 length:1356 start_codon:yes stop_codon:no gene_type:incomplete [Lack 3~-end] codon-table.11	49711	6.48	209	15	4	0.34	13.3
MH0153_GL0121736	[gene] locus=scaffold42365_1:273:884:- [Complete] codon-table.11	23063	5.62	309	15	4	0.64	24.6
MH0358_GL0075779	[gene] locus=scaffold24192_1:521:1870:- [Complete] codon-table.11	49409	5.7	220	15	4	0.42	15.1
T2D-11A_GL0115642	[gene] locus=scaffold1991_2:2:1330:- [Lack both ends] codon-table.11	49160	5.99	183	15	4	0.34	9.5
V1.UC13-0_GL0022229	[gene] locus=scaffold3866_4:2406:3035:+ [Lack 3~-end] codon-table.11	23750	6.01	235	15	4	0.82	22.9
765701615-stool1_revised_scaffold48781_2_gene188063	strand:- start:2 stop:1333 length:1332 start_codon:yes stop_codon:no gene_type:incomplete [Lack 3~-end] codon-table.11	48828	5.31	187	15	3	0.19	9.5
MH0079_GL0002595	[gene] locus=C768968_1:1:1350:+ [Complete] codon-table.11	49536	5.86	187	15	3	0.19	8.7
MH0323_GL0179255	[gene] locus=scaffold7282_3:2:562:+ [Lack both ends] codon-table.11	20549	8.57	138	15	3	0.51	22.5
O2.UC2-1_GL0013607	[gene] locus=scaffold51439_2:2:742:+ [Lack both ends] codon-table.11	27047	8.51	177	15	3	0.53	19.8
V1.UC49-1_GL0187756	[gene] locus=scaffold35287_25:3:566:- [Lack 3~-end] codon-table.11	21372	7.79	155	15	3	0.49	23.4
764062976-stool2_revised_C1082747_1_gene8667	strand:+ start:562 stop:2514 length:1953 start_codon:yes stop_codon:no gene_type:incomplete [Lack 3~-end] codon-table.11	73249	4.65	80	15	2	0.08	1.1
MH0192_GL0148579	[gene] locus=scaffold43941_4:1198:2607:- [Complete] codon-table.11	51931	6.3	140	15	2	0.12	4.3
MH0396_GL0182104	[gene] locus=scaffold88742_5:4866:5855:- [Complete] codon-table.11	36436	5	80	15	2	0.17	2.1
O2.CD2-0-PT_GL0047667	[gene] locus=C307394_1:42:1385:+ [Complete] codon-table.11	49594	5.42	105	15	2	0.19	10.3
V1.CD15-3_GL0155371	[gene] locus=scaffold9141_23:1499:2842:+ [Complete] codon-table.11	49384	5.32	105	15	2	0.34	13.6
V1.FI04_GL0011152	[gene] locus=scaffold9661_2:1:357:- [Lack 3~-end] codon-table.11	13508	5.19	105	15	2	0.86	26.1
V1.UC26-4_GL0160694	[gene] locus=scaffold64739_7:6376:7059:- [Lack 5~-end] codon-table.11	25855	8.51	80	15	2	0.25	3.1
V1.UC51-0_GL0022851	[gene] locus=scaffold18984_1:58:705:- [Lack 5~-end] codon-table.11	23512	7.78	80	15	2	0.27	3.3
159611913-stool1_revised_C691159_1_gene99256	strand:+ start:3 stop:566 length:564 start_codon:no stop_codon:no gene_type:incomplete [Lack both ends] codon-table.11	21932	7.29	32	15	1	0.14	6.4
MH0142_GL0080610	[gene] locus=scaffold586_7:503:856:+ [Complete] codon-table.11	13291	4.57	29	15	1	0.23	7.7
MH0063_GL0018024	[gene] locus=scaffold17865_1:222:1829:- [Complete] codon-table.11	59595	5.7	734	14	12	0.79	21.9
MH0350_GL0143198	[gene] locus=scaffold4908_2:4504:6111:+ [Complete] codon-table.11	59389	5.54	732	14	12	0.71	23.2
O2.UC24-2_GL0128036	[gene] locus=scaffold10653_7:244:1851:+ [Complete] codon-table.11	59353	5.38	700	14	12	0.89	24.5
V1.UC41-0_GL0112837	[gene] locus=scaffold4874_10:19780:21387:+ [Complete] codon-table.11	59288	5.55	701	14	12	0.89	24.7
MH0002_GL0039389	[gene] locus=scaffold16112_2:24898:26067:- [Complete] codon-table.11	42890	6.86	520	14	10	1.1	37.3
MH0030_GL0004253	[gene] locus=scaffold18263_1_1:539:2149:+ [Complete] codon-table.11	60007	5.64	616	14	10	0.7	26.3
MH0096_GL0084530	[gene] locus=scaffold15855_15:1052:2659:- [Complete] codon-table.11	59640	5.28	606	14	10	0.71	27.5
MH0100_GL0055533	[gene] locus=scaffold70592_12:169:1797:+ [Complete] codon-table.11	60640	6.45	616	14	10	0.61	28.2
MH0233_GL0040142	[gene] locus=scaffold987_11:1948:3552:+ [Complete] codon-table.11	59588	5.24	616	14	10	0.63	25.5
809635352-stool1_revised_scaffold2530_1_gene54583	strand:+ start:13316 stop:15565 length:2250 start_codon:yes stop_codon:yes gene_type:complete [Complete] codon-table.11	80671	9.23	459	14	9	0.38	12.3
MH0122_GL0103200	[gene] locus=scaffold32076_4:38:682:- [Complete] codon-table.11	23375	9.2	556	14	9	1.34	33.2
MH0442_GL0199411	[gene] locus=scaffold142695_1:37:1638:- [Lack 5~-end] codon-table.11	59465	5.22	550	14	9	0.63	25.9
O2.UC30-1_GL0043251	[gene] locus=scaffold89601_2:213:1637:+ [Lack 3~-end] codon-table.11	52930	5.07	501	14	9	0.73	20
V1.FI05_GL0071134	[gene] locus=scaffold10414_88:333:1937:- [Complete] codon-table.11	59637	4.84	619	14	9	0.71	21.5
V1.FI15_GL0148961	[gene] locus=scaffold61860_3:1443:3128:- [Complete] codon-table.11	60560	5.75	424	14	9	0.61	16.8
V1.FI20_GL0059948	[gene] locus=scaffold96474_1:70:1683:- [Lack 5~-end] codon-table.11	59252	6.49	565	14	9	0.71	22
V1.FI29_GL0066268	[gene] locus=scaffold14861_2:1:1638:+ [Lack 5~-end] codon-table.11	60879	5.01	576	14	9	0.69	24.2
MH0212_GL0064790	[gene] locus=scaffold8620_6:582:1133:+ [Complete] codon-table.11	20393	5.22	509	14	8	1.64	44.3
MH0227_GL0044967	[gene] locus=scaffold22606_4:353:1387:- [Complete] codon-table.11	38019	5.39	413	14	8	0.83	23.5
MH0245_GL0072548	[gene] locus=scaffold133290_1:3862:5838:- [Complete] codon-table.11	71030	5.2	362	14	8	0.39	11.2
O2.UC46-0_GL0036306	[gene] locus=scaffold60379_3:1053:2657:- [Complete] codon-table.11	59339	5.26	543	14	8	0.63	30.3
V1.CD1-0-PT_GL0076248	[gene] locus=scaffold35156_1:2256:4733:- [Complete] codon-table.11	92636	5.14	461	14	8	0.33	14.9
V1.UC54-0_GL0152039	[gene] locus=scaffold18392_2:122:1132:- [Complete] codon-table.11	36063	6.61	392	14	8	0.89	25.6
MH0014_GL0046776	[gene] locus=scaffold7235_1:15522:16541:- [Complete] codon-table.11	37241	5.01	490	14	7	0.59	21.5
MH0333_GL0084645	[gene] locus=scaffold55648_1:11124:12458:- [Complete] codon-table.11	48327	5.91	413	14	7	0.52	18
MH0350_GL0127583	[gene] locus=scaffold3623_2:2:718:+ [Lack 5~-end] codon-table.11	25958	5.57	388	14	7	1.41	24.4
MH0453_GL0035804	[gene] locus=scaffold75820_2:1225:2193:- [Lack 5~-end] codon-table.11	35047	9.28	461	14	7	0.64	18
SZEY-69A_GL0005431	[gene] locus=scaffold1569_1:34168:35556:+ [Complete] codon-table.11	50606	6.38	413	14	7	0.49	17.3
T2D-189A_GL0002208	[gene] locus=scaffold68911_3:1:921:+ [Lack both ends] codon-table.11	33776	5.17	413	14	7	0.67	24.4
553973.CLOHYLEM_06686	[Complete]:- codon-table.11	37129	5.23	480	14	6	0.47	18.1
MH0021_GL0023873	[gene] locus=scaffold36695_1:3:635:+ [Lack 5~-end] codon-table.11	23181	5.33	471	14	6	0.85	23.8
MH0100_GL0045565	[gene] locus=scaffold9275_5:705:1247:+ [Complete] codon-table.11	19919	5.21	410	14	6	1.35	31.1
MH0148_GL0077509	[gene] locus=scaffold70710_1:2181:2846:+ [Lack 3~-end] codon-table.11	24787	8.73	387	14	6	1	31.1
MH0169_GL0114274	[gene] locus=scaffold10737_6:2517:3539:- [Complete] codon-table.11	37456	5.14	382	14	6	0.47	16.8
MH0189_GL0169917	[gene] locus=scaffold103305_1:106131:107489:+ [Complete] codon-table.11	50316	5.99	270	14	6	0.41	15.3
MH0191_GL0002708	[gene] locus=scaffold113786_1:789:1811:+ [Complete] codon-table.11	37540	5.12	436	14	6	0.47	15.9
MH0206_GL0033221	[gene] locus=scaffold16672_1:290:832:+ [Complete] codon-table.11	19961	5.19	429	14	6	1.34	31.1
MH0277_GL0017023	[gene] locus=scaffold11510_1:10117:11118:+ [Complete] codon-table.11	35786	6.41	328	14	6	0.62	20.4
MH0308_GL0183007	[gene] locus=scaffold69141_7:3972:4991:+ [Complete] codon-table.11	37157	5.29	469	14	6	0.47	19.5
MH0321_GL0126866	[gene] locus=scaffold6593_1:15:647:- [Lack 5~-end] codon-table.11	23618	6.34	426	14	6	1.06	26.7
O2.UC29-1_GL0164645	[gene] locus=scaffold4093_1:3:983:+ [Lack 5~-end] codon-table.11	34538	5.57	394	14	6	0.65	25.8
O2.UC48-0_GL0133727	[gene] locus=scaffold64395_2:1181:2200:- [Complete] codon-table.11	36233	7	341	14	6	0.74	23
O2.UC5-1_GL0078163	[gene] locus=scaffold23813_1:2:604:+ [Lack 5~-end] codon-table.11	22222	5.63	398	14	6	1.16	28
V1.CD34-0_GL0083488	[gene] locus=scaffold94609_2:3566:5044:+ [Complete] codon-table.11	55546	5.09	341	14	6	0.37	12.2
V1.FI20_GL0151698	[gene] locus=scaffold94588_1:2:586:+ [Lack 5~-end] codon-table.11	21593	5.25	404	14	6	1.2	28.9
V1.UC21-0_GL0054220	[gene] locus=scaffold45496_1:202:909:- [Lack 5~-end] codon-table.11	24902	7.64	361	14	6	0.99	34.5
158458797-stool1_revised_C1346942_1_gene113543	strand:+ start:3814 stop:5151 length:1338 start_codon:yes stop_codon:yes gene_type:complete [Complete] codon-table.11	48814	5.54	271	14	5	0.34	15.5
MH0002_GL0054636	[gene] locus=scaffold9504_1:2402:3427:+ [Complete] codon-table.11	37546	5.26	370	14	5	0.36	17.9
MH0003_GL0080136	[gene] locus=scaffold33433_20:16714:17754:+ [Complete] codon-table.11	38115	5.47	418	14	5	0.57	18.8
MH0046_GL0044407	[gene] locus=scaffold41998_1:242:1579:- [Complete] codon-table.11	48962	5.93	276	14	5	0.34	18.7
MH0055_GL0056117	[gene] locus=scaffold12748_4:14206:15543:+ [Complete] codon-table.11	48886	5.93	276	14	5	0.34	17.1
N042A_GL0098617	[gene] locus=scaffold13265_1:95:664:- [Lack 5~-end] codon-table.11	21258	5.09	370	14	5	0.95	23.8
NOF008_GL0025702	[gene] locus=scaffold41105_1:844:1389:- [Complete] codon-table.11	20148	5.19	353	14	5	1.02	28.2
V1.CD3-3-PN_GL0001706	[gene] locus=scaffold25745_1:7310:8644:- [Complete] codon-table.11	48854	5.59	276	14	5	0.34	13.1
MH0006_GL0183081	[gene] locus=scaffold224042_4:6994:8337:+ [Complete] codon-table.11	49188	5.93	224	14	4	0.34	12.1
MH0054_GL0016295	[gene] locus=scaffold21265_2:3018:4373:+ [Complete] codon-table.11	50406	6.19	251	14	4	0.33	9.3
MH0432_GL0110452	[gene] locus=scaffold53286_2:205:795:+ [Lack 3~-end] codon-table.11	22233	6.44	233	14	4	0.67	20.8
T2D-146A_GL0077959	[gene] locus=scaffold21992_1:23663:25060:- [Complete] codon-table.11	51019	6.21	207	14	4	0.33	12.3
MH0373_GL0048399	[gene] locus=scaffold123473_1:33533:33982:+ [Lack 3~-end] codon-table.11	17091	6.32	218	14	3	0.64	21.3
MH0065_GL0018573	[gene] locus=scaffold4300_9:5719:7071:+ [Complete] codon-table.11	49652	5.72	105	14	2	0.12	7.1
MH0441_GL0051269	[gene] locus=scaffold4517_2:1:1092:- [Lack 3~-end] codon-table.11	40340	5.28	123	14	2	0.24	10.4
O2.UC2-2_GL0036006	[gene] locus=scaffold7652_6:5079:6314:- [Lack 5~-end] codon-table.11	45217	7.04	105	14	2	0.14	9
O2.UC37-1_GL0025024	[gene] locus=scaffold1916_2:1:573:+ [Lack both ends] codon-table.11	20311	5.46	32	14	1	0.15	14.7
O2.UC4-2_GL0040485	[gene] locus=scaffold104550_2:433:549:+ [Lack 3~-end] codon-table.11	4509	10.14	38	14	1	0.75	28.2
MH0129_GL0091506	[gene] locus=scaffold25264_8:3397:5004:+ [Complete] codon-table.11	59647	5.54	712	13	11	0.71	21.5
MH0281_GL0029210	[gene] locus=scaffold44472_1:2:1618:+ [Lack 5~-end] codon-table.11	59732	5.61	691	13	11	0.71	24.5
MH0333_GL0056749	[gene] locus=scaffold42211_3:30977:32584:- [Complete] codon-table.11	59187	5.69	634	13	10	0.63	17.9
NOF010_GL0005061	[gene] locus=scaffold48727_15:1282:2889:- [Complete] codon-table.11	59437	5.74	599	13	10	0.63	21.5
O2.UC7-1_GL0029228	[gene] locus=scaffold71667_4:15407:17011:- [Complete] codon-table.11	59503	5.01	596	13	10	0.71	27.2
V1.CD21-0_GL0089419	[gene] locus=scaffold14334_1:1435:3039:+ [Complete] codon-table.11	59610	4.75	624	13	10	0.55	20
MH0001_GL0004064	[gene] locus=scaffold236_2:21931:25509:+ [Complete] codon-table.11	132847	5.52	390	13	9	0.25	10.3
MH0020_GL0020409	[gene] locus=scaffold19064_2:2446:4047:+ [Complete] codon-table.11	59481	5.46	600	13	9	0.79	26.6
MH0032_GL0035111	[gene] locus=scaffold10146_4:1256:2857:- [Complete] codon-table.11	59386	5.26	566	13	9	0.55	18
MH0041_GL0040403	[gene] locus=scaffold16931_2:5208:6812:+ [Complete] codon-table.11	59431	5.2	530	13	9	0.63	25.7
MH0052_GL0065646	[gene] locus=scaffold22438_1:4108:5811:- [Complete] codon-table.11	63291	5.84	641	13	9	0.58	22
MH0243_GL0080628	[gene] locus=scaffold32705_1:4892:6493:- [Complete] codon-table.11	59358	5.34	568	13	9	0.55	20.6
MH0260_GL0031695	[gene] locus=scaffold102919_1:44088:45695:+ [Complete] codon-table.11	59123	5.47	462	13	9	0.55	19.6
N075A_GL0043698	[gene] locus=scaffold8466_1:4815:6419:+ [Complete] codon-table.11	59725	5.27	599	13	9	0.55	19.9
NLM010_GL0095468	[gene] locus=scaffold5499_7:153:1757:+ [Complete] codon-table.11	59317	5.42	611	13	9	0.63	28.3
657314.CK5_28620	[Complete]:- codon-table.11	60672	5.75	352	13	8	0.54	16.8
MH0337_GL0105979	[gene] locus=scaffold21473_1:3:1610:+ [Lack 5~-end] codon-table.11	59917	5.29	535	13	8	0.55	22.6
O2.UC15-0_GL0100011	[gene] locus=scaffold6040_3:98:1702:- [Complete] codon-table.11	59381	4.8	542	13	8	0.63	22.5
O2.UC18-1_GL0115459	[gene] locus=scaffold54919_3:185:1789:+ [Complete] codon-table.11	59319	4.9	542	13	8	0.71	24.2
O2.UC6-1_GL0057183	[gene] locus=scaffold15117_5:3:1694:+ [Lack 5~-end] codon-table.11	60700	6.03	379	13	8	0.54	16.3
T2D-29A_GL0106551	[gene] locus=scaffold28513_5:1:1155:+ [Lack 5~-end] codon-table.11	42286	8.08	521	13	8	0.73	34.4
DLF003_GL0017113	[gene] locus=scaffold44115_2:3:884:- [Lack 3~-end] codon-table.11	32443	6.24	404	13	7	0.86	32.3
MH0077_GL0064579	[gene] locus=scaffold3203_5:1611:2636:+ [Complete] codon-table.11	37695	5.03	381	13	7	0.71	20.2
MH0150_GL0109186	[gene] locus=scaffold19133_2:1604:4198:- [Complete] codon-table.11	91298	9.26	376	13	7	0.25	9.6
N051A_GL0052937	[gene] locus=scaffold16089_1:1165:2163:+ [Complete] codon-table.11	35161	6.1	328	13	7	0.92	20.2
O2.UC48-0_GL0034127	[gene] locus=scaffold81538_9:8868:10472:- [Complete] codon-table.11	59476	5.28	496	13	7	0.63	26.6
483215.BACFIN_08570	[Complete]:- codon-table.11	39298	7.56	427	13	6	0.67	28.5
MH0006_GL0019516	[gene] locus=scaffold37867_1:3697:5034:+ [Complete] codon-table.11	49030	5.55	256	13	6	0.42	14.4
MH0020_GL0011630	[gene] locus=scaffold659_2_1:1:606:+ [Lack both ends] codon-table.11	21620	8.42	361	13	6	1.2	39.1
MH0077_GL0051454	[gene] locus=scaffold58525_3:1818:2819:- [Complete] codon-table.11	36131	6.41	329	13	6	0.74	23.4
MH0193_GL0160980	[gene] locus=scaffold53106_2:124874:125896:- [Complete] codon-table.11	37591	5.03	352	13	6	0.47	19.7
MH0439_GL0083147	[gene] locus=scaffold26686_1:1228:2232:- [Complete] codon-table.11	35803	6.72	325	13	6	0.75	26.3
MH0458_GL0158536	[gene] locus=scaffold50044_2:97:1134:+ [Complete] codon-table.11	38288	5.39	380	13	6	0.57	15.9
T2D-68A_GL0092815	[gene] locus=scaffold21941_1:51035:52039:+ [Complete] codon-table.11	35913	6.66	325	13	6	0.62	23.7
V1.FI14_GL0215536	[gene] locus=scaffold464_1:939:1943:+ [Complete] codon-table.11	35611	8.39	325	13	6	0.62	21
159490532-stool2_revised_scaffold14804_2_gene27793	strand:+ start:3 stop:1454 length:1452 start_codon:no stop_codon:yes gene_type:incomplete [Lack 5~-end] codon-table.11	52850	6.12	267	13	5	0.31	11.8
MH0193_GL0165661	[gene] locus=scaffold67034_1:2030:3376:- [Complete] codon-table.11	48885	5.25	307	13	5	0.43	11.8
MH0373_GL0070522	[gene] locus=scaffold117196_9:4774:5799:+ [Complete] codon-table.11	37769	5.21	339	13	5	0.36	18.8
MH0434_GL0063141	[gene] locus=scaffold103641_1:530:1183:- [Lack 5~-end] codon-table.11	23904	5.09	332	13	5	0.82	24.9
N021A_GL0004189	[gene] locus=scaffold6033_7:1:810:+ [Lack 5~-end] codon-table.11	29704	5.07	441	13	5	0.62	18.2
NOM001_GL0012793	[gene] locus=scaffold6833_1:243:3602:- [Complete] codon-table.11	123569	5.25	346	13	5	0.13	5.4
T2D-155A_GL0065102	[gene] locus=scaffold10907_5:64:1095:- [Lack 5~-end] codon-table.11	37884	5.29	382	13	5	0.46	18.7
T2D-19A_GL0091196	[gene] locus=scaffold11108_2:1:735:+ [Lack both ends] codon-table.11	26995	5.23	357	13	5	0.53	19.6
T2D-31A_GL0076473	[gene] locus=scaffold15_1:36265:37284:- [Complete] codon-table.11	37324	5.16	441	13	5	0.47	24.5
T2D-62A_GL0039911	[gene] locus=scaffold16383_4:746:1744:+ [Complete] codon-table.11	35591	6.19	295	13	5	0.5	20.8
V1.CD18-0_GL0086000	[gene] locus=scaffold13748_1:182:3079:- [Complete] codon-table.11	107069	5.47	394	13	5	0.15	7.8
V1.CD38-0_GL0103199	[gene] locus=scaffold25911_10:335:877:- [Complete] codon-table.11	19950	5.13	321	13	5	1.03	25
MH0052_GL0006917	[gene] locus=scaffold47988_1:858:2231:- [Complete] codon-table.11	50517	5.76	226	13	4	0.26	13.3
MH0066_GL0046098	[gene] locus=scaffold8803_1:2343:3698:- [Complete] codon-table.11	50316	6.54	264	13	4	0.26	9.3
MH0203_GL0264644	[gene] locus=scaffold47415_3:31492:32910:+ [Complete] codon-table.11	51772	6.24	199	13	4	0.25	8.9
MH0257_GL0011295	[gene] locus=scaffold13954_1:5009:6364:+ [Complete] codon-table.11	49476	5.99	238	13	4	0.26	9.3
O2.CD2-0_GL0035308	[gene] locus=scaffold34852_1:47989:49326:- [Complete] codon-table.11	48793	5.77	216	13	4	0.27	9.2
O2.UC38-1_GL0076540	[gene] locus=scaffold113228_1:3:770:- [Lack 3~-end] codon-table.11	27995	8.72	238	13	4	0.51	25
V1.CD55-0_GL0124593	[gene] locus=scaffold14478_2:3:1412:+ [Lack 5~-end] codon-table.11	51157	6.47	225	13	4	0.25	10.2
V1.FI18_GL0074290	[gene] locus=C718922_1:167:1186:- [Complete] codon-table.11	37302	5.08	347	13	4	0.36	11.5
V1.UC10-2_GL0062804	[gene] locus=scaffold112134_1:3:632:- [Lack 3~-end] codon-table.11	23705	9.32	217	13	4	0.82	18.1
706846339-stool1_revised_scaffold40494_1_gene46637	strand:- start:2 stop:538 length:537 start_codon:no stop_codon:no gene_type:incomplete [Lack both ends] codon-table.11	19111	5.46	173	13	3	0.81	26.8
MH0189_GL0083062	[gene] locus=scaffold16384_3:5785:7140:- [Complete] codon-table.11	49488	6.97	191	13	3	0.26	11.1
MH0323_GL0107225	[gene] locus=scaffold18901_8:219:1238:+ [Complete] codon-table.11	36833	5.71	191	13	3	0.26	8.8
MH0370_GL0107894	[gene] locus=scaffold67448_2:1:450:- [Lack 3~-end] codon-table.11	16919	6.09	195	13	3	0.65	21.3
T2D-112A_GL0017484	[gene] locus=scaffold52820_1:48879:50228:- [Complete] codon-table.11	50012	7.9	126	13	3	0.19	6.9
T2D-11A_GL0141417	[gene] locus=scaffold19803_5:326:1675:+ [Complete] codon-table.11	48838	5.67	179	13	3	0.27	8.7
V1.FI09_GL0085145	[gene] locus=scaffold51666_2:3:1196:- [Lack 3~-end] codon-table.11	43520	5.84	205	13	3	0.22	12.3
159814214-stool2_revised_C658735_1_gene65475	strand:- start:1 stop:633 length:633 start_codon:no stop_codon:no gene_type:incomplete [Lack both ends] codon-table.11	22554	8.92	96	13	2	0.29	13.7
MH0356_GL0071126	[gene] locus=scaffold108239_2:2:757:- [Lack both ends] codon-table.11	27021	6.38	109	13	2	0.24	14.7
MH0366_GL0041194	[gene] locus=scaffold26714_7:2:592:- [Lack 3~-end] codon-table.11	22341	6.85	145	13	2	0.47	24.4
159227541-stool2_revised_scaffold30512_1_gene73503	strand:+ start:48786 stop:53303 length:4518 start_codon:yes stop_codon:yes gene_type:complete [Complete] codon-table.11	169525	5.07	38	13	1	0.02	0.8
MH0065_GL0029841	[gene] locus=scaffold27616_6:7270:8484:+ [Complete] codon-table.11	46126	5.11	28	13	1	0.06	2.7
MH0230_GL0103161	[gene] locus=scaffold40295_2:4799:6034:+ [Complete] codon-table.11	43818	5.06	38	13	1	0.07	2.7
MH0245_GL0053585	[gene] locus=scaffold83372_2:3:737:+ [Lack both ends] codon-table.11	28262	6.63	38	13	1	0.11	4.5
V1.FI17_GL0069471	[gene] locus=scaffold15323_3:2123:3619:+ [Lack 3~-end] codon-table.11	56430	4.78	38	13	1	0.05	2
MH0001_GL0008113	[gene] locus=scaffold1264_2:11283:13601:- [Complete] codon-table.11	86453	5.12	465	12	11	0.45	17.5
T2D-76A_GL0038848	[gene] locus=C738435_1:2:3037:+ [Lack 5~-end] codon-table.11	110613	4.94	397	12	10	0.3	15.2
MH0012_GL0073926	[gene] locus=scaffold1879_3:1061:3043:+ [Complete] codon-table.11	74065	6.25	404	12	9	0.42	16.7
MH0142_GL0048172	[gene] locus=scaffold19641_17:117:1724:- [Complete] codon-table.11	59551	5.91	565	12	9	0.55	19.4
MH0187_GL0162747	[gene] locus=scaffold49221_1:599:2212:- [Complete] codon-table.11	59635	5.16	548	12	9	0.55	19.2
MH0189_GL0075545	[gene] locus=scaffold52693_9:1267:2868:+ [Complete] codon-table.11	59036	5.89	580	12	9	0.56	22.3
MH0267_GL0208197	[gene] locus=scaffold111256_2:28542:30146:+ [Complete] codon-table.11	59305	5.13	590	12	9	0.55	20.2
MH0270_GL0089771	[gene] locus=scaffold30573_1:668:1822:- [Complete] codon-table.11	42279	6.85	426	12	9	0.85	27.3
MH0274_GL0024491	[gene] locus=scaffold85832_1:1031:3013:- [Complete] codon-table.11	74061	6	385	12	9	0.42	16.2
MH0298_GL0110172	[gene] locus=scaffold50590_4:96:1697:- [Complete] codon-table.11	59468	5.03	578	12	9	0.79	24.2
MH0336_GL0023071	[gene] locus=scaffold27666_2:6847:8451:+ [Complete] codon-table.11	59604	5.22	559	12	9	0.55	24
V1.CD6-0-PT_GL0127035	[gene] locus=scaffold5875_1:3:1376:+ [Lack 5~-end] codon-table.11	51072	5.36	559	12	9	0.76	24.1
V1.FI17_GL0140525	[gene] locus=scaffold88508_1:60:1664:- [Complete] codon-table.11	59658	5.23	588	12	9	0.55	22.3
V1.FI34_GL0122594	[gene] locus=scaffold42526_9:390:1994:+ [Complete] codon-table.11	59583	4.92	548	12	9	0.55	23.4
MH0003_GL0042541	[gene] locus=scaffold2772_2:16740:17834:+ [Complete] codon-table.11	39368	9.36	556	12	8	0.67	23.6
MH0193_GL0178152	[gene] locus=scaffold15098_3:1100:2449:- [Complete] codon-table.11	50928	4.88	469	12	8	0.57	25.4
MH0323_GL0017840	[gene] locus=scaffold11813_2:9573:11099:- [Lack 5~-end] codon-table.11	56711	5.33	544	12	8	0.5	20.9
MH0385_GL0154883	[gene] locus=scaffold134952_4:74322:75965:- [Complete] codon-table.11	61354	5.22	528	12	8	0.46	24.1
O2.UC49-0_GL0019308	[gene] locus=scaffold77999_1:61:1074:- [Complete] codon-table.11	36201	7	456	12	8	1.05	28.2
SZEY-06A_GL0062937	[gene] locus=scaffold14307_2:1676:3283:- [Complete] codon-table.11	59554	5.3	535	12	8	0.55	24.7
V1.CD20-0_GL0080113	[gene] locus=scaffold21273_16:297:1592:+ [Lack 3~-end] codon-table.11	48408	4.86	568	12	8	0.61	23.1
V1.FI36_GL0242376	[gene] locus=scaffold16707_1:16991:18604:- [Complete] codon-table.11	60916	5.67	443	12	8	0.53	22.7
V1.UC56-0_GL0058929	[gene] locus=scaffold12002_4:2590:4194:+ [Complete] codon-table.11	59480	5.28	492	12	8	0.63	26.6
457421.CBFG_05437	[Complete]:- codon-table.11	59470	4.86	464	12	7	0.48	26.4
657314.CK5_23890	[Complete]:- codon-table.11	36129	6.61	365	12	7	0.75	25.6
DLF013_GL0009026	[gene] locus=scaffold10848_5:288:1892:+ [Complete] codon-table.11	59126	5.06	491	12	7	0.63	22.1
DLM001_GL0071826	[gene] locus=scaffold3197_1:3344:6715:+ [Complete] codon-table.11	125216	5.19	447	12	7	0.2	8.5
MH0012_GL0102259	[gene] locus=scaffold15285_1:8030:9634:+ [Complete] codon-table.11	59530	5.09	455	12	7	0.48	21.5
MH0065_GL0026004	[gene] locus=scaffold27761_1:1656:2666:+ [Complete] codon-table.11	36138	6.67	336	12	7	0.89	22.6
MH0149_GL0065675	[gene] locus=scaffold57746_16:3817:5010:- [Complete] codon-table.11	43656	6.58	405	12	7	0.59	25.4
MH0168_GL0030721	[gene] locus=scaffold27862_24:343:1947:- [Complete] codon-table.11	59719	5.96	475	12	7	0.55	24.7
MH0175_GL0118970	[gene] locus=scaffold43559_2:551:2158:+ [Complete] codon-table.11	59544	5.74	413	12	7	0.48	17.9
MH0443_GL0197136	[gene] locus=scaffold17955_18:3:1100:+ [Lack 5~-end] codon-table.11	40806	6.56	301	12	7	0.64	18.6
SZEY-39A_GL0028180	[gene] locus=scaffold23355_1:341:2662:- [Complete] codon-table.11	83597	9.33	352	12	7	0.28	9.1
T2D-45A_GL0120377	[gene] locus=scaffold36270_7:491:2104:- [Complete] codon-table.11	59643	5.56	542	12	7	0.55	20.5
T2D-70A_GL0020932	[gene] locus=scaffold72580_2:5870:7477:- [Complete] codon-table.11	59438	5.4	477	12	7	0.55	24.7
V1.CD55-0_GL0114144	[gene] locus=scaffold115138_6:271:1875:+ [Complete] codon-table.11	59306	5.12	436	12	7	0.55	20.8
518634.BIFBRE_03753	[Complete]:- codon-table.11	96678	5.14	356	12	6	0.23	11
MH0002_GL0006301	[gene] locus=scaffold21133_3:6740:9310:+ [Complete] codon-table.11	90581	9.4	325	12	6	0.25	9.7
MH0030_GL0029057	[gene] locus=scaffold5366_1:909:2387:+ [Complete] codon-table.11	55579	5.05	283	12	6	0.37	13.2
MH0251_GL0096060	[gene] locus=scaffold16108_5:2642:4030:+ [Complete] codon-table.11	50414	6.38	328	12	6	0.49	17.3
MH0281_GL0056530	[gene] locus=scaffold81923_1:3344:4681:+ [Complete] codon-table.11	48992	5.98	275	12	6	0.43	17.5
MH0298_GL0068193	[gene] locus=scaffold19_1:21514:22524:- [Complete] codon-table.11	36314	5.39	418	12	6	0.61	29.8
NLM010_GL0075186	[gene] locus=scaffold1633_23:1341:2213:- [Complete] codon-table.11	31350	6.22	352	12	6	0.73	27.2
T2D-113A_GL0102950	[gene] locus=scaffold31461_6:1:873:+ [Lack 5~-end] codon-table.11	31326	6.22	352	12	6	0.73	27.2
158337416-stool1_revised_C1259420_1_gene217056	strand:+ start:1159 stop:2157 length:999 start_codon:yes stop_codon:yes gene_type:complete [Complete] codon-table.11	35910	6.72	283	12	5	0.49	19.6
158944319-stool2_revised_C1470499_1_gene61965	strand:- start:28 stop:942 length:915 start_codon:no stop_codon:yes gene_type:incomplete [Lack 5~-end] codon-table.11	33605	5.2	326	12	5	0.53	14.1
159268001-stool1_revised_scaffold18511_1_gene34258	strand:+ start:607 stop:1623 length:1017 start_codon:yes stop_codon:yes gene_type:complete [Complete] codon-table.11	37053	5.28	320	12	5	0.36	17.5
518635.BIFANG_02228	[Complete]:- codon-table.11	48930	5.44	245	12	5	0.43	11.8
MH0006_GL0076055	[gene] locus=scaffold139949_2:49:1503:+ [Complete] codon-table.11	53145	4.04	445	12	5	0.24	14.9
MH0012_GL0224179	[gene] locus=scaffold9086_2:298:1650:- [Complete] codon-table.11	49834	5.38	272	12	5	0.42	18
MH0038_GL0053742	[gene] locus=scaffold24687_3:433:1779:+ [Complete] codon-table.11	49052	5.84	284	12	5	0.34	12.3
MH0081_GL0018080	[gene] locus=scaffold5818_3:2:769:+ [Lack 5~-end] codon-table.11	28136	5.45	331	12	5	0.5	21.2
MH0152_GL0033367	[gene] locus=C1058271_1:2:1483:+ [Lack 5~-end] codon-table.11	55778	5.1	301	12	5	0.3	12.2
MH0162_GL0152812	[gene] locus=scaffold17449_3:2:556:- [Lack both ends] codon-table.11	21062	5.22	239	12	5	0.96	34.1
MH0189_GL0097792	[gene] locus=scaffold18114_2:7771:8769:+ [Complete] codon-table.11	35221	6.32	276	12	5	0.5	19.9
MH0204_GL0054956	[gene] locus=scaffold33004_1:365:1381:- [Complete] codon-table.11	37458	5.54	335	12	5	0.36	16.9
MH0212_GL0088580	[gene] locus=scaffold12635_7:1090:2142:- [Complete] codon-table.11	38627	5.73	334	12	5	0.35	16
MH0274_GL0166452	[gene] locus=scaffold83006_1:6026:7504:+ [Complete] codon-table.11	55685	5.16	214	12	5	0.37	12.2
MH0287_GL0110830	[gene] locus=scaffold12274_9:2350:3753:- [Complete] codon-table.11	51209	5.49	260	12	5	0.49	16.1
MH0311_GL0034241	[gene] locus=scaffold37224_10:1:1362:+ [Lack 5~-end] codon-table.11	50250	5.14	272	12	5	0.41	17.9
MH0335_GL0106783	[gene] locus=scaffold52007_2:2871:4277:- [Complete] codon-table.11	51258	6.38	281	12	5	0.33	12
MH0355_GL0079906	[gene] locus=scaffold22715_1:2325:3329:+ [Complete] codon-table.11	35944	7.07	321	12	5	0.49	21.6
NLM010_GL0026524	[gene] locus=scaffold13946_4:267:1400:+ [Complete] codon-table.11	41457	5.55	340	12	5	0.42	15.9
NOM001_GL0012794	[gene] locus=scaffold6833_1:3820:7176:- [Complete] codon-table.11	123630	5.39	392	12	5	0.13	5.7
NOM014_GL0023636	[gene] locus=scaffold3006_9:638:2011:- [Lack 5~-end] codon-table.11	50176	5.7	278	12	5	0.41	15.1
O2.UC16-2_GL0007393	[gene] locus=scaffold19930_1:292:834:+ [Complete] codon-table.11	19954	5.2	362	12	5	1.03	25
O2.UC31-1_GL0133929	[gene] locus=scaffold37849_1:848:1858:- [Complete] codon-table.11	36488	6.46	275	12	5	0.48	18.2
T2D-19A_GL0078228	[gene] locus=scaffold25656_4:486:1820:- [Complete] codon-table.11	48245	5.77	292	12	5	0.35	14.2
V1.CD21-0_GL0071533	[gene] locus=scaffold4376_3:9261:10685:- [Complete] codon-table.11	52111	7.02	284	12	5	0.32	11.8
V1.CD32-0_GL0106625	[gene] locus=scaffold21877_2:23700:25085:+ [Complete] codon-table.11	50529	6.58	257	12	5	0.33	10.2
445971.ANASTE_00076	[Complete]:- codon-table.11	49284	5.41	205	12	4	0.34	12.8
MH0021_GL0023737	[gene] locus=scaffold6848_7:22879:23904:- [Complete] codon-table.11	37757	5.22	332	12	4	0.36	22.6
MH0230_GL0094485	[gene] locus=scaffold48963_1:1216:1614:+ [Complete] codon-table.11	13901	5.07	267	12	4	0.83	35.6
O2.UC2-0_GL0056697	[gene] locus=scaffold82378_1:1:1365:+ [Lack 5~-end] codon-table.11	49905	4.39	389	12	4	0.26	11.7
T2D-70A_GL0046318	[gene] locus=scaffold103201_1:4247:5605:+ [Complete] codon-table.11	50042	6.24	204	12	4	0.33	15.7
V1.CD17-4_GL0125174	[gene] locus=scaffold1322_26:871:1890:+ [Complete] codon-table.11	37469	5.23	322	12	4	0.26	11.2
V1.CD18-0_GL0089958	[gene] locus=scaffold4927_5:3413:4510:- [Complete] codon-table.11	40414	5.4	296	12	4	0.24	9.6
MH0229_GL0161276	[gene] locus=scaffold4391_2:6087:7199:- [Complete] codon-table.11	41742	6.77	188	12	3	0.23	7.3
MH0308_GL0037416	[gene] locus=scaffold71396_1:4179:5291:- [Complete] codon-table.11	41346	6.28	188	12	3	0.42	10.3
MH0311_GL0088046	[gene] locus=scaffold44565_1:380:1726:- [Complete] codon-table.11	48667	5.59	186	12	3	0.27	13.2
O2.UC24-1_GL0130733	[gene] locus=scaffold41333_2:1:705:+ [Lack both ends] codon-table.11	25406	4.96	177	12	3	0.4	18.3
O2.UC28-0_GL0067814	[gene] locus=scaffold112626_2:1:711:+ [Lack both ends] codon-table.11	26678	8.89	184	12	3	0.54	20.3
T2D-62A_GL0014657	[gene] locus=scaffold217_4:317:1660:+ [Complete] codon-table.11	49333	5.07	205	12	3	0.19	7.4
469595.CSAG_00086	[Complete]:- codon-table.11	47444	6.23	29	12	1	0.13	3.3
MH0027_GL0026887	[gene] locus=scaffold4298_1:269:949:- [Lack 5~-end] codon-table.11	25245	7.11	28	12	1	0.12	5.8
MH0259_GL0018101	[gene] locus=scaffold11695_3:112:1530:- [Lack 5~-end] codon-table.11	52154	5.28	64	12	1	0.06	3.6
MH0316_GL0191631	[gene] locus=C1446611_1:346:699:+ [Lack 3~-end] codon-table.11	13859	5.94	64	12	1	0.22	12.7
MH0087_GL0008588	[gene] locus=scaffold18784_10:3676:5568:+ [Complete] codon-table.11	69095	5.54	410	11	9	0.46	17.5
MH0186_GL0030835	[gene] locus=scaffold4030_12:2:784:- [Lack 3~-end] codon-table.11	29315	6.85	500	11	9	1.19	31.8
MH0389_GL0091382	[gene] locus=scaffold100300_3:1318:2922:+ [Complete] codon-table.11	59544	4.89	501	11	9	0.55	20.2
NLM017_GL0071276	[gene] locus=scaffold22787_14:2:1612:+ [Lack 5~-end] codon-table.11	59577	5.17	548	11	9	0.63	20
NLM032_GL0081476	[gene] locus=scaffold68525_2:35911:37611:- [Complete] codon-table.11	60839	5.49	584	11	9	0.54	22.4
O2.CD1-0-PT_GL0064002	[gene] locus=scaffold12187_1:3:1907:+ [Lack 5~-end] codon-table.11	69635	5.73	415	11	9	0.46	17.4
765701615-stool1_revised_scaffold45658_2_gene161203	strand:+ start:20 stop:1624 length:1605 start_codon:yes stop_codon:yes gene_type:complete [Complete] codon-table.11	59428	5.28	523	11	8	0.55	22.1
MH0021_GL0043186	[gene] locus=scaffold4899_2:13419:15023:- [Complete] codon-table.11	59548	5.18	514	11	8	0.63	25.1
MH0227_GL0028900	[gene] locus=scaffold57963_1:12527:13372:- [Complete] codon-table.11	30465	4.84	473	11	8	1.13	35.2
MH0261_GL0042097	[gene] locus=scaffold36450_2:24755:26359:+ [Complete] codon-table.11	59298	5.36	520	11	8	0.55	20.8
MH0370_GL0102735	[gene] locus=scaffold3226_9:2:1285:- [Lack 3~-end] codon-table.11	48019	4.83	510	11	8	0.72	27.3
O2.UC12-2_GL0124162	[gene] locus=scaffold25645_14:1079:2233:+ [Complete] codon-table.11	42250	6.41	397	11	8	0.73	27.3
O2.UC15-0_GL0072613	[gene] locus=scaffold36934_6:33643:35247:- [Complete] codon-table.11	59654	5	524	11	8	0.55	18.7
O2.UC46-0_GL0060155	[gene] locus=scaffold47434_3:145:3453:+ [Complete] codon-table.11	121818	5	529	11	8	0.21	9.3
O2.UC57-0_GL0028733	[gene] locus=scaffold80674_1:32609:34591:- [Complete] codon-table.11	73890	6.64	359	11	8	0.37	13.8
SZEY-26A_GL0026882	[gene] locus=scaffold7237_3:1501:3105:+ [Complete] codon-table.11	59559	5.02	484	11	8	0.48	25.7
T2D-57A_GL0002111	[gene] locus=scaffold13810_6:397:1998:- [Complete] codon-table.11	59329	5.19	494	11	8	0.48	22.5
V1.CD4-0-PN_GL0157440	[gene] locus=scaffold84880_1:9615:11219:- [Complete] codon-table.11	59234	5.38	514	11	8	0.55	17.2
V1.FI36_GL0174132	[gene] locus=scaffold67896_2:1:1623:+ [Lack 5~-end] codon-table.11	60022	5.47	507	11	8	0.62	28.1
159551223-stool2_revised_scaffold41270_1_gene16557	strand:+ start:1 stop:1545 length:1545 start_codon:no stop_codon:yes gene_type:incomplete [Lack 5~-end] codon-table.11	57091	4.98	445	11	7	0.5	20.6
DOF012_GL0048302	[gene] locus=scaffold327_6:1:1692:+ [Lack 5~-end] codon-table.11	63115	5.13	445	11	7	0.51	20.4
ED15A_GL0031792	[gene] locus=scaffold2507_1:7813:9420:- [Complete] codon-table.11	59764	4.87	443	11	7	0.47	26.4
HT25A_GL0091075	[gene] locus=scaffold28127_4:2299:3903:- [Complete] codon-table.11	59512	4.77	482	11	7	0.41	19.5
MH0011_GL0101861	[gene] locus=scaffold12432_3:2257:3861:+ [Complete] codon-table.11	59340	5.04	412	11	7	0.55	25.3
MH0030_GL0029782	[gene] locus=scaffold18562_5:6055:6849:- [Complete] codon-table.11	28732	4.91	400	11	7	1.01	33.3
MH0132_GL0097256	[gene] locus=scaffold53910_3:122:1510:+ [Complete] codon-table.11	51246	6.44	295	11	7	0.57	20.6
MH0163_GL0021196	[gene] locus=scaffold61591_11:11289:12302:+ [Complete] codon-table.11	36378	6.61	373	11	7	0.74	22.6
MH0220_GL0196514	[gene] locus=scaffold62583_1:3:1364:- [Lack 3~-end] codon-table.11	50931	5.17	475	11	7	0.57	27.8
MH0251_GL0134247	[gene] locus=scaffold145_3:177:1787:- [Complete] codon-table.11	59606	5.12	495	11	7	0.55	24.8
MH0252_GL0089122	[gene] locus=scaffold80855_2:17:790:- [Lack 5~-end] codon-table.11	28530	5.05	405	11	7	0.83	21.4
MH0252_GL0247814	[gene] locus=scaffold86135_2:511:2121:- [Lack 5~-end] codon-table.11	59770	5.85	377	11	7	0.47	20.3
MH0422_GL0140050	[gene] locus=scaffold8946_8:135:1739:- [Complete] codon-table.11	59122	4.95	433	11	7	0.55	23.2
NOM022_GL0018489	[gene] locus=scaffold1399_19:1127:2101:- [Lack 5~-end] codon-table.11	34835	6.68	423	11	7	0.78	24.1
O2.CD3-0-PT_GL0139117	[gene] locus=scaffold45559_3:2:625:- [Lack both ends] codon-table.11	22368	7.14	347	11	7	1.14	33.2
O2.UC19-1_GL0040937	[gene] locus=scaffold10504_2:2677:4284:- [Complete] codon-table.11	59806	4.94	442	11	7	0.47	25.8
V1.CD21-0_GL0039971	[gene] locus=scaffold5897_4:2898:4502:+ [Complete] codon-table.11	59447	4.87	485	11	7	0.48	20
V1.CD3-0-PT_GL0055490	[gene] locus=scaffold1549_10:5456:6610:+ [Complete] codon-table.11	42344	6.37	376	11	7	0.61	21.9
MH0001_GL0005529	[gene] locus=scaffold2544_3:13410:14576:+ [Complete] codon-table.11	43060	6.51	434	11	6	0.49	22.4
MH0003_GL0096781	[gene] locus=scaffold24319_2:177:1187:- [Complete] codon-table.11	35987	6.2	287	11	6	0.75	22.3
MH0009_GL0057195	[gene] locus=scaffold11741_7:29777:30772:- [Complete] codon-table.11	35592	7.59	330	11	6	0.62	19.9
MH0048_GL0038623	[gene] locus=scaffold48403_1:224:1234:- [Complete] codon-table.11	36130	7.03	287	11	6	0.75	22.3
MH0130_GL0051373	[gene] locus=scaffold11055_26:1817:3424:+ [Complete] codon-table.11	59459	5.57	399	11	6	0.55	23.9
MH0131_GL0040066	[gene] locus=scaffold89237_4:969:2324:+ [Complete] codon-table.11	49430	5.05	275	11	6	0.69	21.7
MH0189_GL0005661	[gene] locus=scaffold9950_18:1172:2527:+ [Complete] codon-table.11	50198	6.08	279	11	6	0.5	20.6
MH0246_GL0040493	[gene] locus=scaffold5070_3:917:1927:- [Complete] codon-table.11	36041	6.76	287	11	6	0.61	20.8
MH0345_GL0148067	[gene] locus=scaffold4796_10:883:1659:+ [Lack 3~-end] codon-table.11	30114	5.52	430	11	6	0.77	34.7
MH0419_GL0079857	[gene] locus=scaffold256_21:223:1770:+ [Lack 3~-end] codon-table.11	57633	4.86	386	11	6	0.57	21.1
MH0437_GL0073993	[gene] locus=scaffold128097_2:997:2163:+ [Complete] codon-table.11	43055	6.92	362	11	6	0.49	19.3
O2.CD1-0_GL0007567	[gene] locus=scaffold606_40:1440:2450:+ [Complete] codon-table.11	36100	5.94	309	11	6	0.61	20.5
O2.UC15-1_GL0123131	[gene] locus=scaffold472_2:35729:37390:- [Complete] codon-table.11	61605	5.07	399	11	6	0.53	19.2
O2.UC16-1_GL0097637	[gene] locus=scaffold46087_3:1:768:+ [Lack both ends] codon-table.11	27757	5.39	383	11	6	0.86	28.9
O2.UC19-2_GL0083457	[gene] locus=scaffold94090_2:9447:10472:- [Complete] codon-table.11	37814	5.21	316	11	6	0.58	17
V1.CD10-0_GL0036199	[gene] locus=scaffold15647_5:27196:28194:- [Complete] codon-table.11	36138	6.41	282	11	6	0.61	16.9
BGI-06A_GL0058255	[gene] locus=scaffold33711_1:9602:10936:- [Complete] codon-table.11	48276	6.09	281	11	5	0.35	13.7
MH0037_GL0039067	[gene] locus=scaffold3939_1:5682:7016:+ [Complete] codon-table.11	48806	5.62	234	11	5	0.34	15.5
MH0040_GL0079178	[gene] locus=scaffold14357_3:317:1342:- [Complete] codon-table.11	37820	5.22	322	11	5	0.46	14.4
MH0057_GL0027692	[gene] locus=scaffold29967_2:2870:4207:+ [Complete] codon-table.11	48860	5.82	240	11	5	0.34	17.8
MH0097_GL0053492	[gene] locus=scaffold77362_5:110972:112306:+ [Complete] codon-table.11	49009	5.81	256	11	5	0.34	15.5
MH0188_GL0132695	[gene] locus=scaffold115804_1:1025:1567:- [Complete] codon-table.11	20064	5.13	330	11	5	1.03	25
MH0243_GL0059557	[gene] locus=scaffold75786_2:29080:30417:+ [Complete] codon-table.11	48814	5.76	239	11	5	0.34	16.4
MH0356_GL0027015	[gene] locus=scaffold91692_2:303:602:- [Lack 5~-end] codon-table.11	10932	5.96	335	11	5	2.55	45.5
MH0370_GL0139619	[gene] locus=scaffold86947_3:4715:6049:+ [Complete] codon-table.11	48416	5.68	279	11	5	0.35	12.6
MH0373_GL0016988	[gene] locus=scaffold42588_4:2:643:+ [Lack 5~-end] codon-table.11	22794	7.98	262	11	5	0.87	28.2
MH0389_GL0109210	[gene] locus=scaffold42506_1:185922:186956:- [Complete] codon-table.11	37959	5.3	331	11	5	0.35	17.4
MH0415_GL0122912	[gene] locus=scaffold80796_1:590:1945:+ [Complete] codon-table.11	50293	6.24	246	11	5	0.33	13.3
MH0438_GL0041853	[gene] locus=scaffold75018_4:521:1273:+ [Lack 3~-end] codon-table.11	28001	6.97	239	11	5	1.05	25.5
MH0462_GL0165281	[gene] locus=scaffold9352_3:1374:2708:+ [Complete] codon-table.11	48505	5.77	257	11	5	0.35	13.1
O2.CD2-0_GL0094763	[gene] locus=scaffold1484_1:1:1920:+ [Lack both ends] codon-table.11	68003	4.86	323	11	5	0.24	10
O2.UC12-1_GL0099272	[gene] locus=scaffold23672_2:1:2382:+ [Lack 5~-end] codon-table.11	85331	4.81	274	11	5	0.19	7.6
O2.UC24-1_GL0054601	[gene] locus=scaffold103558_1:274:1284:+ [Complete] codon-table.11	36280	6	305	11	5	0.61	22
T2D-62A_GL0031257	[gene] locus=scaffold7337_5:9291:10307:+ [Complete] codon-table.11	37336	5.1	352	11	5	0.36	18.3
T2D-68A_GL0006470	[gene] locus=scaffold21057_2:440:1858:+ [Complete] codon-table.11	52656	5.51	291	11	5	0.32	10
V1.CD34-0_GL0003078	[gene] locus=scaffold8015_1:2:967:- [Lack 3~-end] codon-table.11	35558	5.28	331	11	5	0.38	18.6
V1.FI24_GL0034549	[gene] locus=scaffold74701_3:3122:3664:+ [Complete] codon-table.11	19921	5.12	302	11	5	1.04	25.6
V1.UC11-5_GL0138318	[gene] locus=scaffold59193_2:295:1629:- [Complete] codon-table.11	48314	5.68	284	11	5	0.35	11.5
679189.HMPREF9019_1716	[Complete]:- codon-table.11	49152	6.06	189	11	4	0.27	13.5
MH0025_GL0045586	[gene] locus=scaffold6813_4:10897:12231:+ [Complete] codon-table.11	49370	6.64	219	11	4	0.42	17.1
MH0039_GL0013257	[gene] locus=scaffold50099_1:13390:14724:- [Complete] codon-table.11	49279	6.44	215	11	4	0.51	13.5
MH0088_GL0125029	[gene] locus=scaffold14487_26:7779:9131:- [Complete] codon-table.11	49429	5.32	243	11	4	0.42	14.9
MH0097_GL0070997	[gene] locus=scaffold438_6:1256:2632:- [Complete] codon-table.11	50446	6.06	218	11	4	0.33	17
MH0132_GL0099053	[gene] locus=scaffold6588_10:14:1354:- [Complete] codon-table.11	48852	5.71	202	11	4	0.27	9.4
MH0189_GL0051597	[gene] locus=scaffold3532_12:189:1544:+ [Complete] codon-table.11	49780	6.35	255	11	4	0.26	11.3
MH0260_GL0108448	[gene] locus=scaffold14234_4:9070:10467:- [Complete] codon-table.11	51801	6.36	211	11	4	0.4	11.8
MH0333_GL0022015	[gene] locus=scaffold33578_3:197:1276:- [Lack 5~-end] codon-table.11	40063	5.37	290	11	4	0.24	13.1
MH0450_GL0170032	[gene] locus=scaffold81788_2:638:2008:- [Complete] codon-table.11	50084	6.44	204	11	4	0.26	11.8
MH0454_GL0000594	[gene] locus=scaffold70787_3:232:828:- [Complete] codon-table.11	22579	5.27	227	11	4	0.46	15.2
O2.UC7-1_GL0121208	[gene] locus=scaffold15045_4:2241:3260:- [Complete] codon-table.11	37221	5.35	328	11	4	0.26	13.3
V1.CD12-3_GL0103997	[gene] locus=scaffold13082_2:1:645:+ [Lack 5~-end] codon-table.11	22730	8.49	250	11	4	0.65	29.9
V1.UC17-0_GL0029479	[gene] locus=scaffold37284_2:841:1338:+ [Lack 3~-end] codon-table.11	18690	4.95	270	11	4	0.83	27.1
V1.UC41-0_GL0050503	[gene] locus=scaffold56272_1:5471:6805:- [Complete] codon-table.11	49277	6.44	230	11	4	0.42	14
DOM005_GL0018025	[gene] locus=scaffold177_3:1298:2641:+ [Complete] codon-table.11	48554	6.18	171	11	3	0.2	10.5
MH0126_GL0012003	[gene] locus=scaffold1449_8:512:1060:+ [Complete] codon-table.11	20426	5.39	211	11	3	0.52	18.1
MH0238_GL0063668	[gene] locus=scaffold69471_2:1:486:- [Lack 3~-end] codon-table.11	18502	5.09	157	11	3	0.58	19.1
MH0252_GL0045396	[gene] locus=scaffold7993_7:1569:2906:+ [Complete] codon-table.11	48400	6.1	158	11	3	0.2	9
MH0329_GL0131440	[gene] locus=scaffold67914_2:2:1042:- [Lack 3~-end] codon-table.11	38224	6.47	137	11	3	0.35	14.4
NOM029_GL0058604	[gene] locus=scaffold526_17:10714:12129:+ [Lack 3~-end] codon-table.11	51518	6.16	160	11	3	0.18	8.3
MH0188_GL0069807	[gene] locus=scaffold115489_1:51321:52676:+ [Complete] codon-table.11	49851	5.68	141	11	2	0.19	7.3
T2D-11A_GL0106074	[gene] locus=scaffold88759_1:7512:8855:+ [Complete] codon-table.11	48881	6.22	87	11	2	0.27	11
MH0012_GL0059252	[gene] locus=scaffold83564_2:5545:5865:+ [Complete] codon-table.11	11696	5.15	28	11	1	0.27	8.5
MH0035_GL0020937	[gene] locus=scaffold40398_1:3:467:+ [Lack 5~-end] codon-table.11	16733	9.13	43	11	1	0.18	4.5
NLM027_GL0024767	[gene] locus=scaffold2066_4:297:614:- [Complete] codon-table.11	12543	5.03	49	11	1	0.25	12.4
V1.CD6-0-PT_GL0249103	[gene] locus=scaffold96643_2:627:1019:- [Complete] codon-table.11	14669	9.64	37	11	1	0.21	6.9
V1.UC33-0_GL0006110	[gene] locus=scaffold1271_3:1569:2807:- [Complete] codon-table.11	46034	9.12	31	11	1	0.06	2.7
DLM028_GL0057269	[gene] locus=scaffold43205_1:15990:17597:+ [Complete] codon-table.11	59385	5.69	576	10	9	0.48	22.4
MH0131_GL0132614	[gene] locus=scaffold13591_30:2748:4355:- [Complete] codon-table.11	59485	5.69	565	10	9	0.48	18.7
DOM005_GL0010435	[gene] locus=scaffold104_6:42451:44397:- [Complete] codon-table.11	72894	6.28	352	10	8	0.38	15.7
MH0006_GL0014355	[gene] locus=scaffold18078_1:7539:9521:- [Complete] codon-table.11	73762	6.43	335	10	8	0.37	15.5
MH0012_GL0226744	[gene] locus=scaffold45412_9:325:1932:+ [Complete] codon-table.11	59357	6.2	483	10	8	0.55	23.9
MH0189_GL0062912	[gene] locus=scaffold111874_1:5095:6702:- [Complete] codon-table.11	59413	5.53	554	10	8	0.55	17.4
MH0191_GL0144254	[gene] locus=scaffold83050_2:307:3615:+ [Complete] codon-table.11	122578	5.01	464	10	8	0.21	9.1
MH0246_GL0063088	[gene] locus=scaffold40527_1:5397:6998:+ [Complete] codon-table.11	59269	4.85	471	10	8	0.55	23.1
MH0440_GL0005899	[gene] locus=scaffold881_1:115:3294:- [Complete] codon-table.11	116246	4.57	361	10	8	0.22	9.3
O2.CD2-0-PT_GL0068413	[gene] locus=scaffold19669_1:19212:20852:- [Complete] codon-table.11	61172	5.15	470	10	8	0.53	23.8
264199.stu1788	[Complete]:- codon-table.11	37309	5.76	254	10	7	0.72	26.1
MH0003_GL0082437	[gene] locus=scaffold12269_2:103:3111:+ [Complete] codon-table.11	111418	5.37	298	10	7	0.2	7.3
MH0044_GL0019365	[gene] locus=scaffold15907_3:6577:8232:- [Complete] codon-table.11	62348	5.71	494	10	7	0.45	20.1
MH0054_GL0004459	[gene] locus=scaffold53527_1:1749:3359:+ [Complete] codon-table.11	59978	5.96	458	10	7	0.47	25.9
MH0055_GL0046639	[gene] locus=scaffold5896_2:1013:2167:+ [Complete] codon-table.11	42182	6.86	379	10	7	0.61	21.9
MH0061_GL0011505	[gene] locus=C545844_1:166:2055:+ [Complete] codon-table.11	70968	5.81	415	10	7	0.39	18
MH0130_GL0052796	[gene] locus=scaffold45073_12:1815:3428:+ [Complete] codon-table.11	59890	4.92	449	10	7	0.55	26.6
MH0135_GL0042108	[gene] locus=scaffold35717_1:9552:10640:- [Lack 5~-end] codon-table.11	39965	6.05	481	10	7	0.78	25.7
MH0189_GL0108771	[gene] locus=scaffold72722_1:57:1658:- [Complete] codon-table.11	59229	5.08	486	10	7	0.55	18.2
MH0193_GL0176311	[gene] locus=scaffold89586_2:545:2026:+ [Complete] codon-table.11	55674	4.8	318	10	7	0.44	15.4
MH0217_GL0074267	[gene] locus=scaffold26057_4:8507:10111:+ [Complete] codon-table.11	59467	5.4	457	10	7	0.48	19.5
MH0227_GL0065972	[gene] locus=scaffold9506_4:1366:2970:- [Complete] codon-table.11	59615	5.24	458	10	7	0.48	25.3
MH0283_GL0058461	[gene] locus=scaffold58834_1:164:1768:- [Complete] codon-table.11	59360	5.34	465	10	7	0.48	20.8
MH0329_GL0129271	[gene] locus=scaffold916_4:12957:14564:+ [Complete] codon-table.11	59617	5.08	502	10	7	0.48	22.1
MH0402_GL0217910	[gene] locus=scaffold64950_1:5744:9094:- [Complete] codon-table.11	123617	5.34	480	10	7	0.18	8
MH0442_GL0278596	[gene] locus=scaffold24304_1:346:1521:+ [Lack 3~-end] codon-table.11	43921	4.99	417	10	7	0.69	23.2
SZEY-59A_GL0043576	[gene] locus=scaffold25491_3:3321:4865:- [Lack 5~-end] codon-table.11	56746	4.54	441	10	7	0.58	25.1
V1.UC50-1_GL0065990	[gene] locus=scaffold83737_1:1:912:+ [Lack both ends] codon-table.11	34538	4.86	382	10	7	0.65	17.1
V1.UC57-0_GL0107947	[gene] locus=scaffold103219_1:2:1132:+ [Lack both ends] codon-table.11	42217	4.74	407	10	7	0.61	20.2
MH0118_GL0103016	[gene] locus=scaffold96357_4:1549:2565:- [Complete] codon-table.11	36725	7.56	359	10	6	0.6	19.5
MH0132_GL0117685	[gene] locus=scaffold35121_11:196:1206:- [Complete] codon-table.11	36268	7.03	298	10	6	0.61	21.4
MH0187_GL0122073	[gene] locus=scaffold21520_7:614:2257:+ [Complete] codon-table.11	61015	5.58	359	10	6	0.46	19
MH0200_GL0178842	[gene] locus=scaffold132910_1:4720:6123:- [Complete] codon-table.11	54722	5.43	340	10	6	0.37	16.1
MH0257_GL0058001	[gene] locus=scaffold7622_12:25:1191:- [Complete] codon-table.11	42709	6.58	346	10	6	0.5	21.4
MH0345_GL0077700	[gene] locus=scaffold95227_1:2:592:- [Lack both ends] codon-table.11	21172	7.86	274	10	6	1.23	35
MH0432_GL0032260	[gene] locus=scaffold61810_2:4990:6645:- [Complete] codon-table.11	61396	5.19	380	10	6	0.46	18.5
V1.CD12-3_GL0002151	[gene] locus=scaffold522_1:12514:14118:+ [Complete] codon-table.11	59526	4.84	378	10	6	0.48	18.7
V1.CD32-0_GL0022668	[gene] locus=scaffold31429_16:2:1279:+ [Lack 5~-end] codon-table.11	47198	5.04	378	10	6	0.63	23.5
V1.CD3-3-PN_GL0069790	[gene] locus=scaffold6320_7:20782:22389:- [Complete] codon-table.11	59031	5.61	420	10	6	0.56	20.4
V1.UC49-1_GL0090679	[gene] locus=scaffold24108_2:9134:9673:- [Lack 5~-end] codon-table.11	19019	7.89	310	10	6	1.45	37.4
ED13A_GL0026995	[gene] locus=scaffold40997_5:320:1330:- [Complete] codon-table.11	36115	6.01	313	10	5	0.61	22.9
MH0012_GL0136469	[gene] locus=scaffold10947_2:14805:15824:+ [Complete] codon-table.11	36469	6.41	254	10	5	0.6	19.8
MH0098_GL0137914	[gene] locus=scaffold1055_1:6473:8077:- [Complete] codon-table.11	59498	5.05	345	10	5	0.48	20.6
MH0101_GL0104651	[gene] locus=scaffold7528_10:2187:3791:- [Complete] codon-table.11	59604	4.92	362	10	5	0.34	21.3
MH0136_GL0058243	[gene] locus=scaffold42496_4:3193:5778:+ [Complete] codon-table.11	90964	9.4	334	10	5	0.17	6.9
MH0143_GL0083277	[gene] locus=scaffold55927_5:9103:10125:- [Complete] codon-table.11	37471	5.27	201	10	5	0.47	15.9
MH0253_GL0232057	[gene] locus=scaffold116433_4:2019:3623:+ [Complete] codon-table.11	59319	5.11	404	10	5	0.41	21.5
MH0329_GL0152363	[gene] locus=scaffold53631_2:1:813:- [Lack 3~-end] codon-table.11	29961	7.68	279	10	5	0.61	22.9
MH0350_GL0011389	[gene] locus=scaffold37356_29:37718:38743:+ [Complete] codon-table.11	37827	5.16	251	10	5	0.58	20.5
N020A_GL0069848	[gene] locus=scaffold50911_3:572:1162:- [Complete] codon-table.11	21741	5.27	332	10	5	0.92	28.1
O2.UC48-0_GL0074416	[gene] locus=scaffold64229_8:15058:16524:+ [Complete] codon-table.11	54299	5.07	284	10	5	0.31	11.9
T2D-47A_GL0080425	[gene] locus=scaffold56211_1:154529:156133:+ [Complete] codon-table.11	59448	4.95	361	10	5	0.41	19.9
T2D-48A_GL0124878	[gene] locus=scaffold31866_1:1:825:- [Lack both ends] codon-table.11	30943	5.07	312	10	5	0.91	26.5
V1.CD15-3_GL0081485	[gene] locus=scaffold36254_2:4817:6151:+ [Complete] codon-table.11	49021	5.45	216	10	5	0.34	14.6
V1.FI11_GL0068439	[gene] locus=scaffold92185_2:111:1043:- [Lack 5~-end] codon-table.11	33662	5.91	385	10	5	0.67	19.7
V1.UC40-0_GL0018840	[gene] locus=scaffold17310_8:3575:4582:- [Complete] codon-table.11	36295	5.68	333	10	5	0.49	21.8
V1.UC57-0_GL0111676	[gene] locus=scaffold82610_2:1:1431:- [Lack 3~-end] codon-table.11	53186	4.93	332	10	5	0.46	27.9
763982056-stool1_revised_scaffold16105_1_gene8042	strand:+ start:153 stop:560 length:408 start_codon:yes stop_codon:yes gene_type:complete [Complete] codon-table.11	14369	4.45	225	10	4	0.48	26.7
MH0004_GL0022787	[gene] locus=scaffold2002_3:29997:30938:+ [Complete] codon-table.11	33032	5.08	321	10	4	0.42	20.8
MH0046_GL0043238	[gene] locus=scaffold5568_11:11707:13041:- [Complete] codon-table.11	49398	6.38	221	10	4	0.26	13.5
MH0092_GL0047048	[gene] locus=scaffold2754_2:430:1467:- [Complete] codon-table.11	37810	5.13	311	10	4	0.36	16.2
MH0101_GL0017421	[gene] locus=scaffold30874_22:175:1509:- [Complete] codon-table.11	49235	6.38	204	10	4	0.42	14.4
MH0124_GL0058083	[gene] locus=scaffold20079_9:70:1074:+ [Complete] codon-table.11	35590	8.41	203	10	4	0.38	11.7
MH0144_GL0024077	[gene] locus=scaffold26271_5:3:527:+ [Lack 5~-end] codon-table.11	19411	5.46	212	10	4	1.07	31
MH0192_GL0068001	[gene] locus=scaffold40052_30:2639:3973:+ [Complete] codon-table.11	49104	5.99	198	10	4	0.42	12.2
MH0212_GL0120527	[gene] locus=scaffold37061_4:1698:2810:+ [Complete] codon-table.11	41232	6.05	206	10	4	0.32	10.3
MH0244_GL0011014	[gene] locus=scaffold66937_3:825:1193:+ [Complete] codon-table.11	13441	9.48	149	10	4	1.3	23
MH0250_GL0106169	[gene] locus=scaffold6482_53:2184:3515:- [Complete] codon-table.11	49398	5.92	214	10	4	0.42	14.4
MH0277_GL0031348	[gene] locus=scaffold12155_1:60441:61466:- [Complete] codon-table.11	37635	5.02	276	10	4	0.26	15
MH0358_GL0034506	[gene] locus=scaffold41822_2:153:1025:- [Complete] codon-table.11	31460	5.88	254	10	4	0.9	29.3
MH0404_GL0001311	[gene] locus=scaffold11539_1:1:1542:+ [Lack 5~-end] codon-table.11	54701	4.71	269	10	4	0.24	9
N039A_GL0049368	[gene] locus=scaffold34_14:1331:2665:+ [Complete] codon-table.11	49262	6.07	198	10	4	0.42	14.4
NOF005_GL0098607	[gene] locus=scaffold16825_3:2:1351:- [Lack 3~-end] codon-table.11	49247	4.04	283	10	4	0.26	14.9
O2.UC4-1_GL0166577	[gene] locus=scaffold22472_4:2019:3386:- [Lack 5~-end] codon-table.11	50238	5.26	177	10	4	0.41	14.1
O2.UC53-0_GL0094452	[gene] locus=scaffold123979_3:1568:2566:- [Lack 5~-end] codon-table.11	35800	5.07	248	10	4	0.38	18.1
SZEY-81A_GL0059149	[gene] locus=scaffold20339_2:3:1247:+ [Lack 5~-end] codon-table.11	44920	6.56	224	10	4	0.29	12.8
V1.CD15-3_GL0143208	[gene] locus=scaffold36254_1:5429:6763:+ [Complete] codon-table.11	49683	6.24	216	10	4	0.34	12.2
V1.UC13-0_GL0046647	[gene] locus=scaffold23494_12:3:1373:+ [Lack 5~-end] codon-table.11	50620	7.14	203	10	4	0.41	16.4
V1.UC40-1_GL0121499	[gene] locus=scaffold1224_2:4188:5525:+ [Complete] codon-table.11	49031	5.23	188	10	4	0.27	11.5
160603188-stool1_revised_C1005309_1_gene17786	strand:+ start:3 stop:1346 length:1344 start_codon:no stop_codon:yes gene_type:incomplete [Lack 5~-end] codon-table.11	49777	6.7	183	10	3	0.34	12.3
ED19A_GL0049241	[gene] locus=scaffold5417_5:2:817:+ [Lack both ends] codon-table.11	29392	8.95	164	10	3	0.34	14.7
MH0013_GL0027685	[gene] locus=scaffold5768_4:444:794:- [Lack 5~-end] codon-table.11	12999	5.38	229	10	3	0.9	29.3
MH0163_GL0000469	[gene] locus=scaffold11538_2:14094:15428:+ [Complete] codon-table.11	48870	5.93	148	10	3	0.34	8.3
MH0189_GL0066931	[gene] locus=scaffold53135_11:2915:4261:+ [Complete] codon-table.11	49105	5.53	163	10	3	0.19	8.7
MH0222_GL0052047	[gene] locus=scaffold122478_2:3:734:- [Lack 3~-end] codon-table.11	26820	6.6	157	10	3	0.38	14.8
N028A_GL0010579	[gene] locus=scaffold3040_18:330:758:+ [Lack 3~-end] codon-table.11	16253	7.85	189	10	3	1	22.4
T2D-114A_GL0058513	[gene] locus=scaffold21453_3:129:671:+ [Complete] codon-table.11	20064	5.42	196	10	3	0.53	25
V1.CD31-0_GL0079328	[gene] locus=scaffold385_93:88:1455:- [Complete] codon-table.11	50133	5.68	180	10	3	0.19	6.2
V1.CD40-0_GL0098869	[gene] locus=C1789406_1:59:1393:- [Complete] codon-table.11	48701	5.05	148	10	3	0.19	10.6
V1.CD7-0-PN_GL0007593	[gene] locus=scaffold4647_6:14302:15648:+ [Complete] codon-table.11	49362	5.52	167	10	3	0.26	10.5
763678604-stool2_revised_C1142202_1_gene52408	strand:- start:31 stop:1383 length:1353 start_codon:yes stop_codon:yes gene_type:complete [Complete] codon-table.11	50090	5.6	132	10	2	0.12	7.8
ED10A_GL0111621	[gene] locus=scaffold845_3:2:1150:- [Lack both ends] codon-table.11	42422	7.65	98	10	2	0.15	9.9
MH0189_GL0004735	[gene] locus=scaffold20102_3:612:914:+ [Complete] codon-table.11	11535	8.93	83	10	2	0.62	7
V1.FI09_GL0105847	[gene] locus=scaffold81064_1:43:1395:- [Complete] codon-table.11	49450	5.79	132	10	2	0.19	10
HT14A_GL0106303	[gene] locus=scaffold22922_1:2:1201:+ [Lack both ends] codon-table.11	47756	9.34	37	10	1	0.06	2.8
MH0035_GL0028139	[gene] locus=scaffold32731_3:2570:2779:+ [Complete] codon-table.11	7842	5.07	36	10	1	0.41	18.8
MH0047_GL0021848	[gene] locus=scaffold32755_3:34140:36146:- [Complete] codon-table.11	75337	5.77	28	10	1	0.04	2.2
MH0092_GL0080205	[gene] locus=C1458350_1:27424:28026:+ [Complete] codon-table.11	23480	5.07	60	10	1	0.13	4
MH0183_GL0041275	[gene] locus=scaffold119459_2:3094:5034:- [Complete] codon-table.11	74550	4.89	34	10	1	0.08	3.4
MH0222_GL0144958	[gene] locus=scaffold101145_1:23026:23262:- [Complete] codon-table.11	9192	9.87	60	10	1	0.34	10.3
MH0257_GL0173781	[gene] locus=scaffold93111_2:1:111:+ [Lack 5~-end] codon-table.11	4030	10.02	52	10	1	0.87	25
MH0426_GL0119882	[gene] locus=scaffold107561_1:5920:6144:+ [Complete] codon-table.11	8308	9.4	24	10	1	0.38	12.2
V1.CD1-0-PT_GL0048498	[gene] locus=scaffold48847_2:124:624:- [Lack 5~-end] codon-table.11	19451	4.6	30	10	1	0.16	7.2
V1.CD4-0_GL0047170	[gene] locus=scaffold42578_1:2:118:- [Lack 3~-end] codon-table.11	4554	5.24	28	10	1	0.75	25.6
V1.FI20_GL0196698	[gene] locus=scaffold53120_2:1:1725:+ [Lack 5~-end] codon-table.11	64120	4.82	43	10	1	0.05	1.2
435590.BVU_0563	[Complete]:- codon-table.11	124920	5.8	403	9	9	0.21	10.3
MH0071_GL0029240	[gene] locus=scaffold1413_1:3:1178:- [Lack 3~-end] codon-table.11	43764	5.2	480	9	9	0.81	29.1
O2.UC31-1_GL0055205	[gene] locus=scaffold10079_1:3:1208:+ [Lack 5~-end] codon-table.11	44223	5.9	565	9	8	0.69	19
T2D-135A_GL0050700	[gene] locus=scaffold40197_3:55729:56802:+ [Complete] codon-table.11	38753	9.36	549	9	8	0.81	27.5
160400887-stool1_revised_scaffold28942_2_gene64755	strand:- start:7448 stop:9058 length:1611 start_codon:yes stop_codon:yes gene_type:complete [Complete] codon-table.11	59621	5.53	390	9	7	0.48	20.5
MH0006_GL0073829	[gene] locus=scaffold200724_5:16599:18203:- [Complete] codon-table.11	59164	5.72	409	9	7	0.48	17
MH0014_GL0025020	[gene] locus=scaffold23728_1:755:2368:+ [Complete] codon-table.11	60163	5.36	391	9	7	0.47	22
MH0074_GL0032841	[gene] locus=scaffold1000_3:57447:59426:- [Complete] codon-table.11	73937	6.43	298	9	7	0.32	12.7
MH0193_GL0093565	[gene] locus=scaffold39793_9:5522:6676:- [Complete] codon-table.11	42308	6.11	373	9	7	0.61	25.3
MH0195_GL0023297	[gene] locus=scaffold54461_2:54880:58230:- [Complete] codon-table.11	124249	5.14	408	9	7	0.18	7.6
MH0200_GL0024381	[gene] locus=scaffold48690_3:4046:5647:+ [Complete] codon-table.11	59293	5.35	405	9	7	0.41	20.6
MH0252_GL0242206	[gene] locus=scaffold56510_1:12704:14305:+ [Complete] codon-table.11	59219	5.13	433	9	7	0.41	20.1
MH0267_GL0122859	[gene] locus=scaffold24228_3:277:2124:+ [Complete] codon-table.11	68695	8.49	365	9	7	0.4	14.8
MH0288_GL0081076	[gene] locus=scaffold65216_1:7120:8253:- [Complete] codon-table.11	41472	9.55	334	9	7	0.63	15.4
MH0333_GL0109775	[gene] locus=scaffold31770_1:45361:46971:- [Complete] codon-table.11	59516	5.22	422	9	7	0.48	23.5
MH0347_GL0019643	[gene] locus=scaffold66391_1:1:1161:- [Lack 3~-end] codon-table.11	43366	4.97	397	9	7	0.82	21.2
MH0355_GL0031464	[gene] locus=scaffold86532_7:5459:7063:- [Complete] codon-table.11	59289	5.19	426	9	7	0.48	20
MH0377_GL0172495	[gene] locus=scaffold69316_7:2606:4210:+ [Complete] codon-table.11	59409	5.09	394	9	7	0.48	25.1
MH0381_GL0118587	[gene] locus=scaffold66542_1:3:1802:+ [Lack 5~-end] codon-table.11	67605	5.78	304	9	7	0.35	11.4
MH0407_GL0194785	[gene] locus=scaffold63707_1:6338:8320:- [Complete] codon-table.11	73921	6.5	283	9	7	0.32	14.5
NLM008_GL0047541	[gene] locus=scaffold44510_1:1929:3194:- [Complete] codon-table.11	46455	8.24	452	9	7	0.54	21.9
NOF007_GL0040409	[gene] locus=scaffold2085_1:3:2522:- [Lack 3~-end] codon-table.11	91441	4.59	360	9	7	0.25	9.2
O2.CD3-0-PT_GL0188924	[gene] locus=scaffold22437_5:20243:21883:+ [Complete] codon-table.11	61213	5.16	422	9	7	0.46	23.8
V1.CD28-0_GL0109112	[gene] locus=scaffold13828_11:3:2006:+ [Lack 5~-end] codon-table.11	74822	6.91	287	9	7	0.31	11.7
553171.HMPREF0648_0991	[Complete]:- codon-table.11	59840	5.22	450	9	6	0.4	17
MH0006_GL0035860	[gene] locus=scaffold63347_1:2936:4540:+ [Complete] codon-table.11	59224	5.21	382	9	6	0.41	20.8
MH0035_GL0055229	[gene] locus=scaffold5661_1:11521:12678:- [Complete] codon-table.11	42336	6.51	295	9	6	0.51	20.3
MH0065_GL0008718	[gene] locus=scaffold26493_6:539:1705:- [Complete] codon-table.11	42886	6.56	329	9	6	0.5	19.3
MH0181_GL0092560	[gene] locus=scaffold37771_14:2123:3736:+ [Complete] codon-table.11	60188	5.45	387	9	6	0.4	19.9
MH0185_GL0035165	[gene] locus=scaffold17388_3:405:2078:- [Complete] codon-table.11	62010	5.33	369	9	6	0.45	19
MH0193_GL0018561	[gene] locus=scaffold19775_6:1015:2619:+ [Complete] codon-table.11	59556	5.03	370	9	6	0.48	20.6
MH0203_GL0163926	[gene] locus=scaffold112516_2:370:1983:+ [Complete] codon-table.11	59976	5.26	425	9	6	0.34	17.7
MH0337_GL0117337	[gene] locus=scaffold17788_2:568:2205:+ [Complete] codon-table.11	60470	5.18	410	9	6	0.4	18
MH0443_GL0077707	[gene] locus=scaffold18403_2:910:2391:+ [Complete] codon-table.11	55690	5.01	293	9	6	0.44	17.6
MH0457_GL0087137	[gene] locus=scaffold107226_1:3919:5526:- [Complete] codon-table.11	59656	5.95	376	9	6	0.41	15.3
O2.CD2-0_GL0062484	[gene] locus=scaffold6436_1:1824:3806:- [Complete] codon-table.11	74233	5.96	288	9	6	0.26	9.1
O2.UC8-0_GL0019898	[gene] locus=scaffold11402_1:132:1736:+ [Complete] codon-table.11	59551	5.03	391	9	6	0.41	21.2
O2.UC8-2_GL0069025	[gene] locus=scaffold8662_2:13777:15414:- [Complete] codon-table.11	60445	5.04	410	9	6	0.33	19.4
SZEY-97A_GL0046376	[gene] locus=scaffold32652_1:110:2755:- [Complete] codon-table.11	97545	4.9	322	9	6	0.27	10.3
V1.CD52-0_GL0095458	[gene] locus=scaffold56032_1:2:3673:- [Lack 3~-end] codon-table.11	131072	5.54	325	9	6	0.17	7
158499257-stool2_revised_scaffold50589_1_gene99422	strand:- start:184 stop:1788 length:1605 start_codon:yes stop_codon:yes gene_type:complete [Complete] codon-table.11	59553	5.51	338	9	5	0.34	18
159632143-stool1_revised_scaffold33989_1_gene79804	strand:- start:632 stop:2275 length:1644 start_codon:yes stop_codon:yes gene_type:complete [Complete] codon-table.11	61108	5.13	341	9	5	0.46	22.1
159753524-stool2_revised_scaffold1257_1_gene10594	strand:+ start:49015 stop:50619 length:1605 start_codon:yes stop_codon:yes gene_type:complete [Complete] codon-table.11	59429	5.06	362	9	5	0.48	18
MH0006_GL0078939	[gene] locus=scaffold52719_2:5951:6652:- [Complete] codon-table.11	25514	5.68	278	9	5	0.96	27
MH0012_GL0185562	[gene] locus=scaffold34096_6:17354:17893:- [Complete] codon-table.11	19904	5.18	338	9	5	1.04	25.7
MH0012_GL0208825	[gene] locus=scaffold19959_3:60523:61524:- [Complete] codon-table.11	35762	5.93	241	9	5	0.5	14.4
MH0018_GL0003324	[gene] locus=scaffold6540_1:13270:14025:+ [Complete] codon-table.11	28006	4.38	233	9	5	0.67	22.7
MH0092_GL0143885	[gene] locus=scaffold46178_1:14899:16236:- [Complete] codon-table.11	49147	5.41	232	9	5	0.42	16.6
MH0095_GL0100206	[gene] locus=scaffold67138_2:1809:3416:- [Complete] codon-table.11	59595	4.88	330	9	5	0.48	17.2
MH0131_GL0070873	[gene] locus=scaffold81194_1:3646:4935:+ [Complete] codon-table.11	47711	4.22	262	9	5	0.35	15.9
MH0198_GL0028970	[gene] locus=scaffold98248_2:5872:7476:- [Complete] codon-table.11	59269	5.06	341	9	5	0.41	18.7
MH0198_GL0061875	[gene] locus=scaffold117874_3:3282:4223:- [Complete] codon-table.11	32886	5.15	274	9	5	0.55	22
MH0243_GL0059261	[gene] locus=scaffold34262_1:1559:2569:- [Complete] codon-table.11	36333	6.6	284	9	5	0.49	20.5
MH0298_GL0054968	[gene] locus=scaffold88010_1:99:1145:- [Complete] codon-table.11	37651	6.54	259	9	5	0.47	15.5
MH0357_GL0170715	[gene] locus=scaffold13135_7:2843:4585:- [Complete] codon-table.11	64459	5.49	366	9	5	0.37	15.5
MH0385_GL0186921	[gene] locus=scaffold12063_10:378:1982:- [Complete] codon-table.11	59106	5.07	341	9	5	0.34	16.7
MH0423_GL0020072	[gene] locus=scaffold18742_1:14460:15620:- [Complete] codon-table.11	42561	9.14	336	9	5	0.4	17.9
O2.UC17-1_GL0099902	[gene] locus=scaffold32703_2:203:3907:+ [Lack 3~-end] codon-table.11	132255	5.2	326	9	5	0.12	4.4
O2.UC24-1_GL0129436	[gene] locus=scaffold69495_1:26364:28031:- [Lack 5~-end] codon-table.11	61914	5.42	362	9	5	0.39	19.6
SZEY-99A_GL0028749	[gene] locus=scaffold21650_1:2434:3192:+ [Complete] codon-table.11	28419	4.52	246	9	5	0.65	22.6
T2D-107A_GL0111984	[gene] locus=scaffold18873_1:83436:84449:- [Complete] codon-table.11	36670	7.11	264	9	5	0.48	19.6
V1.CD12-3_GL0042717	[gene] locus=scaffold10535_1:2820:3986:- [Complete] codon-table.11	42844	6.92	268	9	5	0.4	16.2
V1.CD15-3_GL0093383	[gene] locus=scaffold18153_1:11074:12594:- [Lack 5~-end] codon-table.11	54258	6.07	248	9	5	0.38	13.6
V1.CD6-0-PN_GL0064729	[gene] locus=scaffold99170_1:127:1146:- [Complete] codon-table.11	36937	7.03	283	9	5	0.6	20.4
V1.CD6-0-PT_GL0255557	[gene] locus=scaffold124997_1:1730:2431:- [Complete] codon-table.11	25347	5.67	263	9	5	0.97	27
V1.FI30_GL0190176	[gene] locus=scaffold19700_2:3:1760:- [Lack both ends] codon-table.11	63577	5.93	228	9	5	0.26	10.8
V1.UC40-1_GL0166114	[gene] locus=scaffold96615_1:19215:21146:- [Complete] codon-table.11	69797	8.22	215	9	5	0.28	8.7
457398.HMPREF0326_01499	[Complete]:- codon-table.11	52580	8.37	127	9	4	0.12	2.6
547043.BIFPSEUDO_04005	[Complete]:- codon-table.11	50497	5.53	229	9	4	0.26	8.9
765013792-stool1_revised_C349105_1_gene46385	strand:+ start:2 stop:490 length:489 start_codon:no stop_codon:yes gene_type:incomplete [Lack 5~-end] codon-table.11	18467	4.8	183	9	4	0.58	21.6
MH0067_GL0058734	[gene] locus=scaffold5154_3:2250:3665:- [Complete] codon-table.11	53015	5.89	200	9	4	0.31	11.5
MH0183_GL0080701	[gene] locus=scaffold35457_8:1:1002:- [Lack both ends] codon-table.11	36984	4.14	301	9	4	0.26	13.2
MH0184_GL0083450	[gene] locus=scaffold39924_3:1:957:- [Lack both ends] codon-table.11	34421	5.11	283	9	4	0.4	15.4
MH0265_GL0161805	[gene] locus=scaffold9854_18:17586:19505:+ [Complete] codon-table.11	71592	5.43	297	9	4	0.33	22.5
MH0284_GL0157219	[gene] locus=scaffold86033_1:1433:2989:- [Lack 5~-end] codon-table.11	55256	4.77	323	9	4	0.23	10
MH0358_GL0136797	[gene] locus=scaffold72_2:10817:12139:- [Complete] codon-table.11	47611	3.93	320	9	4	0.2	12.3
MH0370_GL0094995	[gene] locus=scaffold66157_5:8594:10018:+ [Complete] codon-table.11	51731	6.02	155	9	4	0.32	12.2
NOM019_GL0048043	[gene] locus=scaffold3852_13:409:903:+ [Lack 3~-end] codon-table.11	18815	9.13	159	9	4	1.12	23
O2.UC44-0_GL0064904	[gene] locus=scaffold52_2:39264:43247:+ [Complete] codon-table.11	146259	5.31	242	9	4	0.08	4.4
O2.UC7-1_GL0129439	[gene] locus=scaffold41870_1:21334:21882:+ [Complete] codon-table.11	20333	5.21	313	9	4	1.01	31.9
T2D-112A_GL0010966	[gene] locus=scaffold14892_1:2:991:- [Lack both ends] codon-table.11	35176	4.61	313	9	4	0.39	20
T2D-77A_GL0042595	[gene] locus=scaffold21545_1:1106:2668:- [Complete] codon-table.11	56657	8.2	236	9	4	0.23	9.8
V1.UC47-4_GL0005352	[gene] locus=scaffold55388_1:18907:19965:+ [Complete] codon-table.11	38965	5.34	303	9	4	0.34	9.1
V1.UC49-0_GL0041098	[gene] locus=scaffold7716_1:1:654:+ [Lack both ends] codon-table.11	23949	4.86	240	9	4	0.61	14.7
ED13A_GL0062897	[gene] locus=scaffold25901_1:2:880:- [Lack 3~-end] codon-table.11	33005	7.71	167	9	3	0.42	22.5
HT14A_GL0087920	[gene] locus=scaffold9330_3:798:1724:- [Lack 5~-end] codon-table.11	33315	5.13	168	9	3	0.3	19.2
HT25A_GL0010703	[gene] locus=scaffold57460_2:2:601:+ [Lack both ends] codon-table.11	21821	5.08	142	9	3	0.48	19
MH0025_GL0052192	[gene] locus=scaffold29185_4:887:1999:+ [Complete] codon-table.11	41325	5.47	180	9	3	0.32	13.2
MH0124_GL0059686	[gene] locus=scaffold34591_12:435:1769:+ [Complete] codon-table.11	49333	6.63	167	9	3	0.34	14
MH0152_GL0002420	[gene] locus=scaffold26852_7:1572:2909:- [Complete] codon-table.11	49294	5.94	153	9	3	0.42	13.9
MH0189_GL0033223	[gene] locus=scaffold18063_6:2:880:- [Lack 3~-end] codon-table.11	32485	7.6	147	9	3	0.3	13.7
MH0189_GL0134498	[gene] locus=scaffold81568_1:7222:8556:- [Complete] codon-table.11	49259	6.43	167	9	3	0.34	14.9
MH0292_GL0085384	[gene] locus=scaffold22311_1:1:3819:+ [Lack 5~-end] codon-table.11	135220	5.7	155	9	3	0.07	2.9
MH0419_GL0016138	[gene] locus=scaffold28291_22:3412:4437:+ [Complete] codon-table.11	37458	5.44	263	9	3	0.17	15
MH0422_GL0222031	[gene] locus=scaffold126744_1:1:855:+ [Lack 5~-end] codon-table.11	30826	5.08	263	9	3	0.2	12.3
O2.CD2-0_GL0055485	[gene] locus=scaffold10772_1:15612:16949:+ [Complete] codon-table.11	49181	6.24	151	9	3	0.42	16
O2.UC24-1_GL0078234	[gene] locus=scaffold60955_5:1356:2402:+ [Complete] codon-table.11	38708	5.32	248	9	3	0.25	11.5
O2.UC43-0_GL0021045	[gene] locus=scaffold55111_3:2034:3368:- [Complete] codon-table.11	48850	6.07	149	9	3	0.27	8.3
T2D-33A_GL0009579	[gene] locus=scaffold39369_5:141:1253:+ [Complete] codon-table.11	41395	5.83	180	9	3	0.32	13.2
T2D-73A_GL0040551	[gene] locus=scaffold101_1:5470:6804:+ [Complete] codon-table.11	49317	5.94	167	9	3	0.34	14.2
V1.CD16-0_GL0069554	[gene] locus=scaffold88634_1:27963:29306:+ [Complete] codon-table.11	49581	5.74	188	9	3	0.26	11.2
V1.CD3-0-PN_GL0096890	[gene] locus=scaffold49419_1:11441:12481:+ [Complete] codon-table.11	38298	5.41	263	9	3	0.25	14.7
V1.FI33_GL0022502	[gene] locus=scaffold172_1:293:1639:- [Complete] codon-table.11	48886	5.75	157	9	3	0.27	13.2
V1.UC40-1_GL0199221	[gene] locus=scaffold38891_4:261:1475:- [Lack 5~-end] codon-table.11	45173	6.18	180	9	3	0.29	12.6
DLM013_GL0057015	[gene] locus=scaffold53762_3:632:1660:+ [Complete] codon-table.11	37068	5.65	129	9	2	0.17	5.6
MH0016_GL0044058	[gene] locus=scaffold41408_1:2:307:- [Lack 3~-end] codon-table.11	11435	4.69	130	9	2	0.62	22.5
MH0065_GL0048041	[gene] locus=scaffold40986_5:7220:8560:- [Complete] codon-table.11	49516	6.37	128	9	2	0.19	11
MH0188_GL0069773	[gene] locus=scaffold115489_1:13106:13645:- [Complete] codon-table.11	20230	5.35	132	9	2	0.75	19
MH0188_GL0105530	[gene] locus=scaffold81118_4:713:2065:+ [Complete] codon-table.11	50003	5.02	124	9	2	0.12	6.9
MH0239_GL0104769	[gene] locus=scaffold2864_8:7928:9280:- [Complete] codon-table.11	49931	5.06	124	9	2	0.12	6.9
MH0290_GL0156424	[gene] locus=scaffold653_2:1:1572:+ [Lack 5~-end] codon-table.11	59866	9.19	73	9	2	0.1	1.3
O2.UC15-1_GL0101072	[gene] locus=scaffold11698_1:7291:8373:+ [Complete] codon-table.11	42074	9.92	73	9	2	0.15	1.9
O2.UC17-1_GL0054592	[gene] locus=scaffold8159_4:398:1282:+ [Complete] codon-table.11	32743	5.33	68	9	2	0.19	3.1
O2.UC24-1_GL0058059	[gene] locus=scaffold90540_1:112:669:- [Lack 5~-end] codon-table.11	21447	4.77	73	9	2	0.3	3.8
O2.UC24-2_GL0122068	[gene] locus=scaffold4008_1:5843:6652:- [Lack 5~-end] codon-table.11	30611	9.04	132	9	2	0.21	12.3
SZEY-63A_GL0003813	[gene] locus=C224710_1:254:811:+ [Complete] codon-table.11	20632	5.14	132	9	2	0.32	13
SZEY-74A_GL0056423	[gene] locus=scaffold65157_1:3:599:+ [Lack 5~-end] codon-table.11	22362	5.55	132	9	2	0.29	15.7
V1.FI14_GL0226216	[gene] locus=scaffold71362_17:2:1057:+ [Lack 5~-end] codon-table.11	37329	5.92	98	9	2	0.26	10.5
V1.UC17-2_GL0126461	[gene] locus=scaffold35921_3:1:441:- [Lack 3~-end] codon-table.11	16443	5.1	73	9	2	0.41	4.8
160643649-stool1_revised_scaffold9226_1_gene65716	strand:+ start:29042 stop:32068 length:3027 start_codon:yes stop_codon:yes gene_type:complete [Complete] codon-table.11	112798	9.03	39	9	1	0.03	1.8
765701615-stool1_revised_scaffold46329_1_gene149409	strand:+ start:62122 stop:62994 length:873 start_codon:yes stop_codon:yes gene_type:complete [Complete] codon-table.11	34900	6.33	40	9	1	0.09	3.8
DLM022_GL0056563	[gene] locus=scaffold89959_1:20661:21878:- [Complete] codon-table.11	47824	6.52	31	9	1	0.06	1.7
MH0134_GL0001573	[gene] locus=scaffold70679_1:31133:32314:+ [Complete] codon-table.11	45940	9.64	43	9	1	0.06	2.3
MH0262_GL0058211	[gene] locus=scaffold21245_6:2:601:- [Lack 3~-end] codon-table.11	22231	8.84	47	9	1	0.14	5
O2.UC4-2_GL0168739	[gene] locus=scaffold20082_1:1:732:+ [Lack both ends] codon-table.11	28872	7.27	60	9	1	0.1	3.3
V1.UC56-0_GL0001754	[gene] locus=scaffold14597_5:2912:3754:+ [Lack 3~-end] codon-table.11	33191	4.87	27	9	1	0.09	5
MH0435_GL0009448	[gene] locus=scaffold18084_7:143:997:+ [Lack 3~-end] codon-table.11	31957	5.2	378	8	8	0.87	23.5
MH0082_GL0019380	[gene] locus=scaffold21339_7:3062:5689:+ [Complete] codon-table.11	97433	5.05	301	8	7	0.27	11.1
O2.UC23-2_GL0106094	[gene] locus=scaffold61372_4:1:1623:+ [Lack both ends] codon-table.11	61048	5.56	308	8	7	0.39	15.2
T2D-135A_GL0002660	[gene] locus=scaffold55192_1:110749:112713:+ [Complete] codon-table.11	73213	7.21	321	8	7	0.32	16.4
V1.CD6-0-PT_GL0019483	[gene] locus=scaffold101565_1:76:1089:- [Complete] codon-table.11	36321	6.61	327	8	7	0.89	21.7
160502038-stool1_revised_C1079904_1_gene174684	strand:- start:57 stop:1670 length:1614 start_codon:yes stop_codon:yes gene_type:complete [Complete] codon-table.11	59701	5.31	365	8	6	0.4	18.4
553171.HMPREF0648_1672	[Complete]:- codon-table.11	72376	5.68	251	8	6	0.27	9.6
MH0037_GL0023853	[gene] locus=C870493_1:583:1722:- [Complete] codon-table.11	40843	8.86	398	8	6	0.42	15.8
MH0078_GL0024731	[gene] locus=scaffold7285_1:705:1271:- [Complete] codon-table.11	20163	4.97	337	8	6	1.02	29.3
MH0111_GL0119823	[gene] locus=scaffold11831_1:131:2776:- [Complete] codon-table.11	97938	5.14	279	8	6	0.27	11.4
MH0188_GL0189028	[gene] locus=scaffold90859_7:2919:4523:+ [Complete] codon-table.11	59494	4.97	360	8	6	0.41	22.1
MH0189_GL0144847	[gene] locus=scaffold5265_18:141:1745:+ [Complete] codon-table.11	60087	5.53	371	8	6	0.54	17.8
MH0203_GL0149513	[gene] locus=scaffold85084_1:2:1009:- [Lack 3~-end] codon-table.11	37892	4.88	330	8	6	0.58	14.9
MH0250_GL0190522	[gene] locus=scaffold73999_2:1810:3417:- [Complete] codon-table.11	59658	5.11	400	8	6	0.55	23.2
MH0305_GL0100771	[gene] locus=scaffold17602_1:1106:2713:- [Complete] codon-table.11	59610	5.41	400	8	6	0.55	25.6
MH0336_GL0095746	[gene] locus=scaffold97896_10:1228:2835:+ [Complete] codon-table.11	59630	5.68	317	8	6	0.34	17.9
MH0350_GL0092393	[gene] locus=scaffold71891_3:1:1515:+ [Lack 5~-end] codon-table.11	56854	5.05	296	8	6	0.43	15.1
MH0373_GL0185007	[gene] locus=scaffold31341_3:2:535:+ [Lack both ends] codon-table.11	19845	4.65	362	8	6	1.04	33.1
MH0385_GL0034765	[gene] locus=scaffold9653_5:804:2000:- [Complete] codon-table.11	43756	8.03	356	8	6	0.49	19.1
MH0406_GL0093639	[gene] locus=scaffold4204_19:3:1616:+ [Lack 5~-end] codon-table.11	59554	5.11	442	8	6	0.48	24.6
MH0407_GL0133780	[gene] locus=scaffold16437_5:1980:3587:+ [Complete] codon-table.11	59486	5.12	376	8	6	0.48	22.2
O2.CD1-0-PT_GL0049294	[gene] locus=scaffold17710_1:123969:125573:- [Complete] codon-table.11	59569	4.79	390	8	6	0.34	20.8
O2.UC28-2_GL0191778	[gene] locus=scaffold61733_2:604:1998:+ [Complete] codon-table.11	51667	4.35	311	8	6	0.48	18.8
O2.UC34-0_GL0071800	[gene] locus=scaffold55107_10:1:609:- [Lack 3~-end] codon-table.11	22347	5.55	328	8	6	1.15	38.9
O2.UC40-1_GL0042350	[gene] locus=scaffold39495_3:2988:4337:+ [Lack 3~-end] codon-table.11	50164	5.27	356	8	6	0.59	22.7
O2.UC8-2_GL0159749	[gene] locus=scaffold35_3:23926:25722:+ [Complete] codon-table.11	66768	5.02	260	8	6	0.3	13.2
SZEY-07A_GL0065433	[gene] locus=scaffold31664_5:1:2721:+ [Lack 5~-end] codon-table.11	100855	5.04	276	8	6	0.3	11.1
V1.CD6-0-PT_GL0138647	[gene] locus=scaffold98075_6:2:1159:+ [Lack 5~-end] codon-table.11	42449	7.66	314	8	6	0.5	20
V1.FI25_GL0042905	[gene] locus=scaffold33997_3:2:1810:+ [Lack 5~-end] codon-table.11	67389	5.09	313	8	6	0.29	12.3
V1.UC53-4_GL0104169	[gene] locus=scaffold16043_6:774:2417:+ [Complete] codon-table.11	61264	5.83	272	8	6	0.39	17.6
V1.UC58-0_GL0036621	[gene] locus=scaffold91875_2:9178:10731:- [Complete] codon-table.11	56145	5.24	261	8	6	0.36	18.2
158458797-stool1_revised_scaffold30674_1_gene37621	strand:- start:34 stop:1029 length:996 start_codon:no stop_codon:yes gene_type:incomplete [Lack 5~-end] codon-table.11	36240	6.15	361	8	5	0.61	26.3
679189.HMPREF9019_1341	[Complete]:- codon-table.11	60430	5.34	333	8	5	0.33	16.9
BGI-15A_GL0010950	[gene] locus=scaffold36502_1:2:814:+ [Lack both ends] codon-table.11	29703	6.25	385	8	5	0.78	34.3
DLF002_GL0036840	[gene] locus=scaffold13760_4:1362:2441:+ [Complete] codon-table.11	39220	4.35	278	8	5	0.44	11.1
DLM018_GL0068485	[gene] locus=scaffold7134_13:2:1609:+ [Lack 5~-end] codon-table.11	59387	4.97	343	8	5	0.34	18.3
MH0006_GL0013364	[gene] locus=scaffold20545_1:5123:6295:- [Complete] codon-table.11	42982	6.63	242	8	5	0.4	15.4
MH0012_GL0089216	[gene] locus=scaffold38702_2:2092:3696:+ [Complete] codon-table.11	59480	5.38	345	8	5	0.55	26.6
MH0035_GL0012918	[gene] locus=scaffold8670_2:2489:3715:+ [Lack 3~-end] codon-table.11	45986	4.74	290	8	5	0.55	17.8
MH0044_GL0049779	[gene] locus=scaffold6601_8:719:1885:+ [Complete] codon-table.11	42705	6.95	282	8	5	0.4	19.3
MH0061_GL0012756	[gene] locus=scaffold20825_1:37:2217:- [Complete] codon-table.11	78266	9.15	233	8	5	0.2	7
MH0086_GL0019990	[gene] locus=scaffold46760_4:317:1477:+ [Complete] codon-table.11	42496	7.51	253	8	5	0.4	18.1
MH0086_GL0044825	[gene] locus=scaffold7275_9:4294:5463:- [Complete] codon-table.11	42763	5.98	304	8	5	0.5	16.5
MH0094_GL0002446	[gene] locus=scaffold10872_7:3266:4714:+ [Complete] codon-table.11	56266	5.79	245	8	5	0.36	15.6
MH0095_GL0045420	[gene] locus=scaffold13976_16:1575:2804:- [Complete] codon-table.11	45255	5.47	386	8	5	0.56	24.4
MH0118_GL0095407	[gene] locus=scaffold293_1:51381:52997:- [Complete] codon-table.11	60338	5.59	362	8	5	0.4	17.5
MH0135_GL0085599	[gene] locus=scaffold12125_5:3782:5188:+ [Complete] codon-table.11	54571	5.38	245	8	5	0.3	12.2
MH0187_GL0011193	[gene] locus=scaffold38333_5:36626:37963:+ [Complete] codon-table.11	49053	5.59	214	8	5	0.51	16.6
MH0188_GL0028315	[gene] locus=scaffold104377_2:1:1389:+ [Lack 5~-end] codon-table.11	51652	4.27	294	8	5	0.32	12.3
MH0205_GL0100158	[gene] locus=scaffold24444_2:2097:3602:- [Complete] codon-table.11	56084	4.98	285	8	5	0.29	11.4
MH0224_GL0183852	[gene] locus=scaffold70642_2:161:1765:- [Complete] codon-table.11	59672	5.4	357	8	5	0.34	15.2
MH0239_GL0160602	[gene] locus=scaffold5224_9:5445:6596:+ [Complete] codon-table.11	42448	6	292	8	5	0.41	15.9
MH0250_GL0214881	[gene] locus=scaffold71149_1:54669:56366:+ [Complete] codon-table.11	63010	5.41	345	8	5	0.38	21.6
MH0389_GL0109936	[gene] locus=scaffold11891_6:694:1713:- [Complete] codon-table.11	37450	5.16	202	8	5	0.47	16.5
MH0416_GL0048812	[gene] locus=scaffold682_12:3:1694:+ [Lack 5~-end] codon-table.11	63008	5.15	343	8	5	0.38	16.2
O2.CD3-0-PT_GL0012949	[gene] locus=scaffold39935_4:1885:3036:- [Complete] codon-table.11	42410	6.51	301	8	5	0.41	17
O2.UC18-1_GL0024686	[gene] locus=scaffold47143_1:2202:2966:- [Complete] codon-table.11	27915	5.67	252	8	5	0.85	26.8
O2.UC43-2_GL0016476	[gene] locus=scaffold32_6:28842:30443:+ [Complete] codon-table.11	59462	5.38	362	8	5	0.48	18.9
O2.UC7-0_GL0141880	[gene] locus=scaffold34484_14:3:1160:+ [Lack 5~-end] codon-table.11	42668	7.71	312	8	5	0.4	17.4
O2.UC8-2_GL0201661	[gene] locus=scaffold27297_1:33660:34817:- [Complete] codon-table.11	42498	6.22	236	8	5	0.4	17.7
V1.FI05_GL0054574	[gene] locus=scaffold65998_2:3660:4667:+ [Complete] codon-table.11	35603	6.19	220	8	5	0.5	14.3
V1.FI15_GL0004731	[gene] locus=scaffold35106_5:1764:3446:- [Complete] codon-table.11	62733	5.2	343	8	5	0.32	19.8
404239096-stool1_revised_C552349_1_gene21660	strand:- start:3 stop:560 length:558 start_codon:no stop_codon:no gene_type:incomplete [Lack both ends] codon-table.11	20403	5.98	247	8	4	0.74	35.5
763901136-stool1_revised_C1059287_1_gene24065	strand:- start:2 stop:883 length:882 start_codon:no stop_codon:no gene_type:incomplete [Lack both ends] codon-table.11	31817	5.23	192	8	4	0.43	19
MH0003_GL0110227	[gene] locus=scaffold63916_1:27319:28341:+ [Complete] codon-table.11	37349	5.08	262	8	4	0.36	13.8
MH0023_GL0028591	[gene] locus=scaffold18353_1:1796:2554:+ [Complete] codon-table.11	28302	4.55	248	8	4	0.5	20.6
MH0081_GL0075082	[gene] locus=scaffold29085_2:385:663:- [Lack 5~-end] codon-table.11	10150	5.34	232	8	4	1.97	46.7
MH0106_GL0029234	[gene] locus=scaffold708_14:1:489:+ [Lack 5~-end] codon-table.11	18202	5.22	238	8	4	0.86	21
MH0333_GL0073801	[gene] locus=scaffold26071_1:2:592:- [Lack both ends] codon-table.11	21242	7.82	208	8	4	0.71	26.9
MH0399_GL0227330	[gene] locus=scaffold80059_1:13946:15280:+ [Complete] codon-table.11	48944	5.84	178	8	4	0.34	13.5
MH0455_GL0119493	[gene] locus=scaffold48791_1:685:2103:+ [Complete] codon-table.11	49417	4.91	263	8	4	0.26	13.6
N103A_GL0095504	[gene] locus=scaffold47075_5:2794:4227:+ [Complete] codon-table.11	52705	6.16	185	8	4	0.32	10.5
O2.CD2-0_GL0035877	[gene] locus=scaffold2437_1:4898:6232:- [Complete] codon-table.11	48943	6.07	187	8	4	0.34	10.8
O2.UC15-0_GL0103247	[gene] locus=scaffold21357_7:20143:20685:+ [Complete] codon-table.11	19986	5.24	225	8	4	0.76	22.8
V1.CD25-4_GL0114673	[gene] locus=scaffold496_1:1:336:+ [Lack 5~-end] codon-table.11	12548	8.12	256	8	4	1.43	45.9
V1.CD6-0-PN_GL0116224	[gene] locus=scaffold5629_2:2:625:+ [Lack both ends] codon-table.11	22507	5.42	236	8	4	0.66	28.4
V1.FI14_GL0209596	[gene] locus=scaffold119117_6:7240:8631:- [Complete] codon-table.11	51348	5.93	184	8	4	0.4	14.3
V1.FI17_GL0186141	[gene] locus=scaffold35464_5:6284:7639:- [Complete] codon-table.11	49460	5.16	187	8	4	0.42	17.1
159227541-stool2_revised_scaffold770_1_gene41918	strand:- start:1 stop:1791 length:1791 start_codon:no stop_codon:no gene_type:incomplete [Lack both ends] codon-table.11	64757	4.71	228	8	3	0.14	6.7
ED14A_GL0097064	[gene] locus=scaffold4013_4:15311:16147:+ [Lack 3~-end] codon-table.11	30702	7.64	143	8	3	0.32	10.8
MH0152_GL0064679	[gene] locus=scaffold18894_34:2819:4153:+ [Complete] codon-table.11	49142	5.84	168	8	3	0.27	14.2
MH0252_GL0053678	[gene] locus=scaffold6121_1:2287:3633:+ [Complete] codon-table.11	48754	5.77	150	8	3	0.27	8.7
MH0414_GL0029248	[gene] locus=scaffold53406_1:3219:6047:- [Lack 5~-end] codon-table.11	103403	5.18	220	8	3	0.09	4.4
O2.UC8-0_GL0141476	[gene] locus=scaffold69321_2:2:484:- [Lack 3~-end] codon-table.11	18059	4.72	214	8	3	0.6	28
V1.CD1-0-PT_GL0047066	[gene] locus=scaffold52240_3:2:1084:+ [Lack 5~-end] codon-table.11	39005	5.02	145	8	3	0.34	8.6
V1.CD3-0-PN_GL0065767	[gene] locus=scaffold1949_9:3:557:+ [Lack 5~-end] codon-table.11	21014	5.78	158	8	3	0.31	19
V1.FI17_GL0149114	[gene] locus=scaffold44238_1:142207:143217:- [Complete] codon-table.11	36925	5.37	247	8	3	0.37	11.9
V1.FI25_GL0164567	[gene] locus=scaffold4613_4:4520:8035:- [Complete] codon-table.11	128143	5.04	130	8	3	0.07	3.2
V1.UC55-0_GL0205983	[gene] locus=scaffold10730_1:3:617:- [Lack both ends] codon-table.11	23395	5.07	198	8	3	0.84	24.4
V1.UC57-0_GL0059102	[gene] locus=scaffold121977_1:2016:2633:- [Lack 5~-end] codon-table.11	21720	6.15	206	8	3	0.69	27.3
MH0053_GL0006383	[gene] locus=scaffold42067_6:17095:18447:- [Complete] codon-table.11	49432	6.92	118	8	2	0.12	8
MH0159_GL0081988	[gene] locus=scaffold2833_24:5565:6911:+ [Complete] codon-table.11	49349	5.19	98	8	2	0.19	10.9
MH0196_GL0086988	[gene] locus=scaffold27702_2:1048:2151:+ [Complete] codon-table.11	40706	5.79	146	8	2	0.24	13.6
MH0250_GL0130262	[gene] locus=scaffold122214_2:21213:22832:+ [Complete] codon-table.11	60159	5.84	98	8	2	0.1	5.8
MH0252_GL0220844	[gene] locus=scaffold61471_1:4438:5772:+ [Complete] codon-table.11	49378	7.56	121	8	2	0.34	12.4
MH0355_GL0140191	[gene] locus=scaffold4247_10:17142:18476:+ [Complete] codon-table.11	49383	6.44	121	8	2	0.26	14.2
O2.UC11-1_GL0030424	[gene] locus=scaffold3362_2:2:1165:+ [Lack 5~-end] codon-table.11	41963	6.07	98	8	2	0.23	10.6
T2D-11A_GL0151293	[gene] locus=scaffold1905_2:9801:10913:- [Complete] codon-table.11	41214	6.47	146	8	2	0.23	11.9
V1.CD40-0_GL0152867	[gene] locus=C1714092_1:1:783:+ [Lack both ends] codon-table.11	28450	5.35	151	8	2	0.22	10.3
V1.CD41-0_GL0058437	[gene] locus=scaffold22763_6:1423:2559:+ [Complete] codon-table.11	41092	5.68	151	8	2	0.23	9.8
V1.CD7-0-PN_GL0019128	[gene] locus=scaffold22886_1:273:1052:+ [Lack 3~-end] codon-table.11	28483	9.07	126	8	2	0.22	14.6
V1.FI04_GL0028965	[gene] locus=scaffold30699_1:1:996:- [Lack 3~-end] codon-table.11	36330	6.89	116	8	2	0.27	11.4
160400887-stool1_revised_C1455552_1_gene52956	strand:+ start:2 stop:1027 length:1026 start_codon:no stop_codon:no gene_type:incomplete [Lack both ends] codon-table.11	38872	8.47	23	8	1	0.08	2.9
763860675-stool2_revised_C860777_1_gene23027	strand:+ start:1 stop:546 length:546 start_codon:no stop_codon:no gene_type:incomplete [Lack both ends] codon-table.11	20875	7.59	34	8	1	0.15	4.4
DOM014_GL0016226	[gene] locus=scaffold21509_5:1761:2249:- [Complete] codon-table.11	19299	6.06	34	8	1	0.16	5.6
O2.UC24-1_GL0064576	[gene] locus=scaffold80574_1:1292:3097:- [Complete] codon-table.11	68397	5.57	41	8	1	0.04	1.2
O2.UC35-1_GL0010022	[gene] locus=scaffold3685_8:1:207:+ [Lack 5~-end] codon-table.11	8284	6.75	36	8	1	0.38	10.3
T2D-61A_GL0005464	[gene] locus=scaffold11276_1:40098:41354:- [Complete] codon-table.11	47646	6.24	29	8	1	0.06	2.2
V1.CD3-0-PT_GL0084144	[gene] locus=scaffold11881_1:414:1724:+ [Complete] codon-table.11	47316	5.7	41	8	1	0.06	1.6
MH0217_GL0037553	[gene] locus=scaffold55669_1:305:2986:- [Lack 5~-end] codon-table.11	99050	4.97	245	7	7	0.3	10.5
MH0327_GL0034040	[gene] locus=scaffold2449_6:9097:11730:+ [Complete] codon-table.11	97994	5.22	245	7	7	0.23	9.1
MH0450_GL0235179	[gene] locus=scaffold10575_1:12899:16624:- [Complete] codon-table.11	138952	5.99	304	7	7	0.16	6.6
O2.UC18-0_GL0029666	[gene] locus=scaffold791_2:644:3274:- [Complete] codon-table.11	97362	4.94	248	7	7	0.31	12.4
V1.UC37-0_GL0012702	[gene] locus=scaffold143_4:534:3041:+ [Lack 3~-end] codon-table.11	93181	5.16	271	7	7	0.32	12.8
DOF008_GL0010454	[gene] locus=scaffold8860_1:208:1089:+ [Complete] codon-table.11	32857	6	255	7	6	0.55	21.5
MH0086_GL0039852	[gene] locus=scaffold39730_3:646:3279:- [Complete] codon-table.11	97345	4.91	267	7	6	0.27	11.1
MH0131_GL0110181	[gene] locus=scaffold8904_11:1212:2816:- [Complete] codon-table.11	59327	5.07	388	7	6	0.41	22.5
MH0150_GL0133178	[gene] locus=scaffold7849_4:507:2627:- [Complete] codon-table.11	78775	4.91	262	7	6	0.29	10.8
MH0167_GL0055137	[gene] locus=scaffold28686_2:2:1165:+ [Lack 5~-end] codon-table.11	41373	4.91	376	7	6	0.52	19.1
T2D-8A_GL0106633	[gene] locus=scaffold36378_4:6960:8903:- [Complete] codon-table.11	72353	6.85	276	7	6	0.27	12.7
V1.CD40-0_GL0196721	[gene] locus=scaffold19571_3:1762:3132:+ [Complete] codon-table.11	49069	4.22	259	7	6	0.51	18.4
158458797-stool1_revised_scaffold16136_1_gene112992	strand:- start:1660 stop:3264 length:1605 start_codon:yes stop_codon:yes gene_type:complete [Complete] codon-table.11	59410	5.41	344	7	5	0.34	11.8
763496533-stool2_revised_scaffold47583_1_gene55822	strand:- start:1284 stop:2438 length:1155 start_codon:yes stop_codon:yes gene_type:complete [Complete] codon-table.11	42201	6.12	305	7	5	0.41	17.2
764062976-stool2_revised_C1040131_1_gene171232	strand:- start:139 stop:1095 length:957 start_codon:no stop_codon:yes gene_type:incomplete [Lack 5~-end] codon-table.11	34627	5.03	293	7	5	0.51	23.3
764325968-stool2_revised_scaffold13999_2_gene66812	strand:- start:1918 stop:3108 length:1191 start_codon:no stop_codon:yes gene_type:incomplete [Lack 5~-end] codon-table.11	43858	7.52	377	7	5	0.39	17.9
DOM003_GL0003344	[gene] locus=scaffold22571_3:9047:10594:- [Complete] codon-table.11	58144	5.39	174	7	5	0.35	9.7
MH0002_GL0038002	[gene] locus=C1038496_1:722:1453:- [Complete] codon-table.11	26789	8.25	222	7	5	0.71	22.6
MH0012_GL0104652	[gene] locus=scaffold134219_3:3607:5217:+ [Complete] codon-table.11	59884	5.68	339	7	5	0.34	15.5
MH0012_GL0134408	[gene] locus=scaffold2730_8:34308:35930:+ [Complete] codon-table.11	60167	4.94	312	7	5	0.4	16.9
MH0020_GL0057753	[gene] locus=scaffold3394_1:17048:18688:+ [Complete] codon-table.11	60923	5.21	365	7	5	0.46	24
MH0035_GL0001172	[gene] locus=scaffold7435_2:4259:5428:+ [Complete] codon-table.11	42835	6.86	272	7	5	0.4	13.6
MH0053_GL0050936	[gene] locus=scaffold44391_3:12174:13793:- [Complete] codon-table.11	59890	6.12	274	7	5	0.27	12.4
MH0120_GL0038310	[gene] locus=scaffold91838_1:1166:1924:- [Complete] codon-table.11	28432	4.5	265	7	5	0.65	25
MH0126_GL0059444	[gene] locus=scaffold734_9_1:1:3057:+ [Lack 5~-end] codon-table.11	112269	4.6	262	7	5	0.14	5.8
MH0137_GL0031871	[gene] locus=scaffold31899_15:846:2348:- [Lack 5~-end] codon-table.11	56034	5.15	194	7	5	0.36	11.8
MH0143_GL0032370	[gene] locus=scaffold5821_6:3983:5587:- [Complete] codon-table.11	59345	5.1	342	7	5	0.34	19.5
MH0161_GL0082060	[gene] locus=scaffold27804_1:2436:4262:- [Complete] codon-table.11	65812	4.93	200	7	5	0.25	5.1
MH0188_GL0192715	[gene] locus=scaffold6088_8:7540:8694:- [Complete] codon-table.11	42047	6.51	264	7	5	0.41	16.9
MH0206_GL0192654	[gene] locus=scaffold276_3:2495:4093:- [Complete] codon-table.11	59340	5.06	322	7	5	0.28	16.5
MH0259_GL0113557	[gene] locus=scaffold3922_11:1347:2951:+ [Complete] codon-table.11	59698	5.59	327	7	5	0.4	16.7
MH0267_GL0075540	[gene] locus=scaffold82025_1:156:1760:+ [Complete] codon-table.11	59420	5.11	365	7	5	0.48	20.4
MH0276_GL0007931	[gene] locus=scaffold18553_13:2775:4382:+ [Complete] codon-table.11	59549	5.55	365	7	5	0.34	21.3
MH0319_GL0098853	[gene] locus=scaffold432_7:3:1622:+ [Lack 5~-end] codon-table.11	59967	5.85	332	7	5	0.4	13.7
MH0338_GL0112472	[gene] locus=scaffold20388_14:1666:3270:- [Complete] codon-table.11	59367	5.73	365	7	5	0.48	27.7
MH0342_GL0128385	[gene] locus=scaffold10460_1:1030:3672:- [Complete] codon-table.11	97832	5.02	233	7	5	0.27	10.9
MH0357_GL0063727	[gene] locus=scaffold92823_5:27084:28688:- [Complete] codon-table.11	59450	5.56	321	7	5	0.28	21.7
MH0357_GL0171449	[gene] locus=scaffold108967_5:41760:43370:- [Complete] codon-table.11	59873	5.83	322	7	5	0.34	17.9
MH0358_GL0146559	[gene] locus=scaffold17356_2:5799:7133:+ [Complete] codon-table.11	48461	5.43	265	7	5	0.35	12.6
MH0400_GL0084244	[gene] locus=scaffold44206_1:2188:3363:- [Complete] codon-table.11	42577	9.43	219	7	5	0.4	11.8
MH0409_GL0183446	[gene] locus=scaffold123565_2:1:1092:+ [Lack 5~-end] codon-table.11	40035	5.58	365	7	5	0.54	29.8
MH0415_GL0028720	[gene] locus=scaffold71222_2:163:1767:+ [Complete] codon-table.11	60113	5.34	314	7	5	0.4	21.2
MH0423_GL0100041	[gene] locus=scaffold2338_5:9655:11259:- [Complete] codon-table.11	59546	6.02	321	7	5	0.41	24.5
N026A_GL0063950	[gene] locus=scaffold8347_2:705:1694:- [Lack 5~-end] codon-table.11	36014	4.25	351	7	5	0.49	24.9
O2.UC15-2_GL0136796	[gene] locus=scaffold48497_1:2:1093:+ [Lack 5~-end] codon-table.11	39953	7.21	210	7	5	0.54	17.9
O2.UC3-0_GL0029190	[gene] locus=C1488129_1:3:701:- [Lack both ends] codon-table.11	24741	4.28	210	7	5	0.59	25.3
O2.UC44-1_GL0166896	[gene] locus=scaffold122419_1:1:2481:+ [Lack 5~-end] codon-table.11	92881	5.11	343	7	5	0.21	8
O2.UC48-0_GL0061169	[gene] locus=scaffold51459_1:25772:27568:+ [Complete] codon-table.11	66646	5.08	264	7	5	0.24	11.2
O2.UC48-0_GL0102815	[gene] locus=scaffold41310_6:2349:3515:- [Complete] codon-table.11	42401	5.96	281	7	5	0.61	19.6
V1.CD2-0-PT_GL0030432	[gene] locus=scaffold1269_3:6460:8037:- [Lack 5~-end] codon-table.11	58960	4.82	268	7	5	0.34	15.8
V1.CD3-0-PN_GL0102977	[gene] locus=scaffold7583_13:1296:2900:+ [Complete] codon-table.11	59546	4.96	365	7	5	0.34	19.9
V1.FI12_GL0161598	[gene] locus=scaffold103030_3:110:970:- [Lack 5~-end] codon-table.11	31516	5.51	327	7	5	0.73	22.4
V1.UC28-0_GL0040195	[gene] locus=scaffold13090_2:2:1183:+ [Lack 5~-end] codon-table.11	43577	6.64	300	7	5	0.39	19.3
V1.UC52-0_GL0125231	[gene] locus=scaffold52884_13:1893:2618:+ [Lack 3~-end] codon-table.11	26276	6.54	213	7	5	0.72	17.8
V1.UC55-4_GL0130966	[gene] locus=scaffold2915_6:21502:22671:- [Complete] codon-table.11	43020	8.07	274	7	5	0.4	16.7
158499257-stool2_revised_scaffold39020_1_gene132893	strand:- start:1 stop:1182 length:1182 start_codon:yes stop_codon:no gene_type:incomplete [Lack 3~-end] codon-table.11	44202	5.07	259	7	4	0.3	15
158802708-stool1_revised_C931303_1_gene117921	strand:+ start:324 stop:731 length:408 start_codon:yes stop_codon:yes gene_type:complete [Complete] codon-table.11	14503	6.56	192	7	4	0.78	20
764588959-stool1_revised_scaffold38274_1_gene31834	strand:+ start:749 stop:1621 length:873 start_codon:yes stop_codon:yes gene_type:complete [Complete] codon-table.11	31367	5.33	299	7	4	0.58	24.5
DLM019_GL0039293	[gene] locus=scaffold5166_24:8931:10058:+ [Lack 3~-end] codon-table.11	41495	5.53	184	7	4	0.32	10.1
ED12A_GL0070085	[gene] locus=scaffold11802_19:1140:2753:+ [Complete] codon-table.11	60050	5.82	308	7	4	0.34	17.1
ED16A_GL0001692	[gene] locus=C1152081_1:320:1330:+ [Complete] codon-table.11	36500	6.54	211	7	4	0.37	16.1
MH0003_GL0101751	[gene] locus=scaffold60343_1:43788:45194:- [Complete] codon-table.11	54768	5.39	219	7	4	0.3	14.5
MH0023_GL0031008	[gene] locus=scaffold14367_2:3433:4644:+ [Complete] codon-table.11	45206	7.08	203	7	4	0.47	18.4
MH0050_GL0049198	[gene] locus=scaffold9162_1:1360:4908:+ [Complete] codon-table.11	130692	5.81	179	7	4	0.09	4.2
MH0063_GL0030919	[gene] locus=scaffold8115_1:1:1617:+ [Lack 5~-end] codon-table.11	60241	5.49	308	7	4	0.33	16.4
MH0092_GL0095642	[gene] locus=scaffold18160_3:1093:2706:+ [Complete] codon-table.11	60099	5.3	308	7	4	0.34	14.9
MH0096_GL0005534	[gene] locus=scaffold91337_2:1035:2369:+ [Complete] codon-table.11	49030	5.81	182	7	4	0.34	11.3
MH0131_GL0028654	[gene] locus=scaffold52295_3:4075:5463:+ [Complete] codon-table.11	49974	6.09	252	7	4	0.26	10.2
MH0157_GL0032773	[gene] locus=scaffold17176_25:3:3605:+ [Lack 5~-end] codon-table.11	134038	5.8	195	7	4	0.09	3.9
MH0165_GL0029339	[gene] locus=scaffold20043_7:2326:3660:- [Complete] codon-table.11	49440	6.08	197	7	4	0.34	13.7
MH0173_GL0052995	[gene] locus=scaffold68020_1:68724:69476:- [Complete] codon-table.11	28240	4.52	269	7	4	0.5	22
MH0188_GL0148660	[gene] locus=scaffold20326_1_1:1092:2168:- [Lack 5~-end] codon-table.11	38877	4.34	242	7	4	0.35	10.1
MH0198_GL0109113	[gene] locus=scaffold705_1:16126:19674:+ [Complete] codon-table.11	130601	5.66	179	7	4	0.09	4.2
MH0206_GL0077725	[gene] locus=scaffold154656_1:318:1316:- [Complete] codon-table.11	35844	6.99	174	7	4	0.38	11.4
MH0246_GL0058535	[gene] locus=scaffold760_1:292:1953:- [Complete] codon-table.11	61791	5.3	276	7	4	0.32	15.4
MH0283_GL0026961	[gene] locus=scaffold59048_1:408:1157:- [Complete] codon-table.11	27862	4.57	200	7	4	0.51	19.7
MH0289_GL0095693	[gene] locus=scaffold82715_1:3837:6830:- [Complete] codon-table.11	108715	4.75	226	7	4	0.11	4.8
MH0337_GL0114912	[gene] locus=scaffold27527_10:16260:17975:+ [Complete] codon-table.11	63897	5.35	308	7	4	0.31	17.2
MH0339_GL0212972	[gene] locus=scaffold10731_2:1:1170:- [Lack 3~-end] codon-table.11	43812	4.83	256	7	4	0.59	22.6
MH0445_GL0207891	[gene] locus=scaffold19917_2:3:599:+ [Lack both ends] codon-table.11	21400	9.17	174	7	4	0.7	26.1
MH0458_GL0158351	[gene] locus=scaffold21960_8:2197:5754:+ [Complete] codon-table.11	130948	5.45	197	7	4	0.09	4.1
MH0458_GL0184466	[gene] locus=scaffold44778_2:2:631:- [Lack both ends] codon-table.11	23243	5.18	196	7	4	0.63	27.6
NLM015_GL0050942	[gene] locus=scaffold2_8:2443:3864:- [Lack 5~-end] codon-table.11	55266	5.43	177	7	4	0.3	12.9
NLM026_GL0085316	[gene] locus=scaffold51654_1:95:2740:- [Complete] codon-table.11	97742	4.99	213	7	4	0.27	11
O2.UC30-1_GL0127814	[gene] locus=scaffold96241_1:2:1693:+ [Lack 5~-end] codon-table.11	60956	5.7	219	7	4	0.27	8.7
O2.UC32-1_GL0089095	[gene] locus=scaffold52085_1:33563:34435:- [Complete] codon-table.11	31448	5.46	299	7	4	0.58	24.5
O2.UC46-1_GL0138561	[gene] locus=scaffold67308_1:21207:22241:+ [Complete] codon-table.11	37285	5.69	288	7	4	0.26	11
O2.UC8-1_GL0146486	[gene] locus=scaffold21873_1:3571:4641:+ [Complete] codon-table.11	38385	4.21	239	7	4	0.35	13.5
SZEY-63A_GL0027162	[gene] locus=scaffold15104_1:190:942:+ [Complete] codon-table.11	28058	4.51	212	7	4	0.5	20.4
V1.CD15-3_GL0070869	[gene] locus=scaffold34387_3:52193:53659:- [Complete] codon-table.11	54354	5.07	170	7	4	0.24	11.7
V1.CD2-0-PN_GL0061587	[gene] locus=scaffold3395_1:15647:17023:+ [Complete] codon-table.11	49269	4.43	211	7	4	0.26	11.1
V1.UC31-4_GL0142171	[gene] locus=scaffold5944_5:1402:2526:+ [Lack 3~-end] codon-table.11	42051	4.9	282	7	4	0.32	20.3
V1.UC35-0_GL0080124	[gene] locus=scaffold47449_1:2463:3443:+ [Lack 3~-end] codon-table.11	37079	4.78	206	7	4	0.59	16.5
V1.UC41-0_GL0031474	[gene] locus=scaffold26995_2:228:3074:+ [Lack 3~-end] codon-table.11	105392	5.58	197	7	4	0.12	5.1
160400887-stool1_revised_scaffold35513_2_gene192076	strand:+ start:20354 stop:21355 length:1002 start_codon:yes stop_codon:yes gene_type:complete [Complete] codon-table.11	35930	6.34	162	7	3	0.38	12.3
515619.EUBREC_1472	[Complete]:- codon-table.11	129622	5.44	131	7	3	0.07	3
763901136-stool1_revised_scaffold7249_1_gene78347	strand:- start:2 stop:781 length:780 start_codon:no stop_codon:no gene_type:incomplete [Lack both ends] codon-table.11	29217	4.86	217	7	3	0.63	18.5
764588959-stool1_revised_scaffold17281_1_gene130813	strand:+ start:37782 stop:39116 length:1335 start_codon:yes stop_codon:yes gene_type:complete [Complete] codon-table.11	49434	6	184	7	3	0.26	13.1
DOM005_GL0044084	[gene] locus=scaffold4624_2:42757:43575:- [Lack 5~-end] codon-table.11	28841	5.72	236	7	3	0.35	14.3
DOM012_GL0014123	[gene] locus=scaffold17167_3:1193:1789:+ [Complete] codon-table.11	22312	5.1	207	7	3	0.47	15.7
MH0084_GL0024634	[gene] locus=scaffold18852_11:503:1045:+ [Complete] codon-table.11	20238	5.36	220	7	3	0.52	14.4
MH0163_GL0020638	[gene] locus=scaffold78877_1:86:1423:- [Complete] codon-table.11	49302	5.8	149	7	3	0.26	11.2
MH0200_GL0184995	[gene] locus=scaffold6595_3:2:757:- [Lack both ends] codon-table.11	28643	5.14	163	7	3	0.49	14.3
MH0222_GL0134311	[gene] locus=scaffold29955_16:343:1689:+ [Complete] codon-table.11	49344	5.99	129	7	3	0.34	12.7
MH0239_GL0133280	[gene] locus=scaffold8584_5:4255:5265:- [Complete] codon-table.11	36276	5.17	180	7	3	0.37	17.3
MH0309_GL0058416	[gene] locus=scaffold1805_10:2:997:- [Lack both ends] codon-table.11	36115	7.85	181	7	3	0.38	15.1
O2.UC19-1_GL0031593	[gene] locus=scaffold1007_6:3:941:+ [Lack 5~-end] codon-table.11	33784	5.46	90	7	3	0.53	16.3
O2.UC20-1_GL0047390	[gene] locus=scaffold7571_17:322:1677:- [Complete] codon-table.11	49405	5.17	164	7	3	0.34	17.1
O2.UC34-2_GL0100555	[gene] locus=C742418_1:18:461:+ [Complete] codon-table.11	15325	6.54	187	7	3	0.73	26.5
O2.UC41-1_GL0111023	[gene] locus=scaffold63319_1:3512:4798:- [Complete] codon-table.11	47472	4.14	193	7	3	0.2	13.3
O2.UC48-0_GL0204387	[gene] locus=scaffold82137_3:3502:6930:+ [Lack 3~-end] codon-table.11	125049	5.49	131	7	3	0.07	3
T2D-91A_GL0062425	[gene] locus=scaffold51245_1:143:3817:- [Complete] codon-table.11	135457	5.56	143	7	3	0.07	2.7
T2D-91A_GL0132259	[gene] locus=scaffold34741_3:2:718:+ [Lack both ends] codon-table.11	26636	6.5	160	7	3	0.54	28.5
V1.CD19-0_GL0170792	[gene] locus=scaffold48969_1:1142:1588:+ [Complete] codon-table.11	15922	9.52	160	7	3	0.42	16.2
158458797-stool1_revised_scaffold30096_1_gene101163	strand:- start:4708 stop:6042 length:1335 start_codon:yes stop_codon:yes gene_type:complete [Complete] codon-table.11	49299	5.8	123	7	2	0.19	11.3
764588959-stool1_revised_C801821_1_gene68552	strand:+ start:884 stop:1261 length:378 start_codon:yes stop_codon:no gene_type:incomplete [Lack 3~-end] codon-table.11	14475	5.61	142	7	2	0.47	27
MH0003_GL0026779	[gene] locus=scaffold25815_1:101:1843:- [Complete] codon-table.11	65144	8.03	54	7	2	0.05	2.4
MH0003_GL0106374	[gene] locus=scaffold63582_5:526:1116:+ [Complete] codon-table.11	22260	5.08	146	7	2	0.29	20.9
MH0086_GL0103911	[gene] locus=scaffold48252_1:15244:16356:+ [Complete] codon-table.11	41447	6.62	127	7	2	0.32	10.8
MH0262_GL0009077	[gene] locus=scaffold41322_10:696:2045:+ [Complete] codon-table.11	49672	5.56	109	7	2	0.26	10.7
MH0318_GL0121310	[gene] locus=scaffold11345_4:799:1362:+ [Complete] codon-table.11	21134	4.93	145	7	2	0.31	12.3
MH0372_GL0056775	[gene] locus=scaffold31828_5:1316:2047:- [Lack 5~-end] codon-table.11	27321	5.78	130	7	2	0.23	8.6
MH0412_GL0157762	[gene] locus=scaffold100097_1:18:1094:+ [Lack 3~-end] codon-table.11	40808	8.94	144	7	2	0.15	6.4
MH0457_GL0245868	[gene] locus=scaffold60415_5:3:1112:+ [Lack 5~-end] codon-table.11	42582	5.46	74	7	2	0.14	2.2
NLM004_GL0017803	[gene] locus=scaffold28385_1:3:1091:+ [Lack 5~-end] codon-table.11	38826	5.36	157	7	2	0.25	9.9
O2.UC41-1_GL0191896	[gene] locus=C1384776_1:248:565:+ [Lack 3~-end] codon-table.11	11947	4.81	125	7	2	0.59	20.8
O2.UC6-1_GL0058372	[gene] locus=C906306_1:78:557:+ [Lack 3~-end] codon-table.11	17660	4.74	110	7	2	0.38	16.9
SZEY-101A_GL0071492	[gene] locus=scaffold17985_1:310:1647:- [Lack 5~-end] codon-table.11	47310	4.76	157	7	2	0.13	7.4
T2D-140A_GL0056334	[gene] locus=scaffold63090_1:3:695:+ [Lack 5~-end] codon-table.11	26397	6.3	146	7	2	0.38	23.5
T2D-47A_GL0041234	[gene] locus=scaffold56211_7:55887:56912:+ [Complete] codon-table.11	37596	5.4	207	7	2	0.08	8.5
T2D-73A_GL0020378	[gene] locus=scaffold89_1:82:1440:+ [Complete] codon-table.11	50831	5.54	129	7	2	0.12	5.8
V1.UC57-0_GL0174277	[gene] locus=scaffold13828_2:1:723:- [Lack 3~-end] codon-table.11	27150	9.44	120	7	2	0.23	9.1
158924089-stool1_revised_scaffold2809_2_gene52649	strand:- start:3 stop:290 length:288 start_codon:yes stop_codon:no gene_type:incomplete [Lack 3~-end] codon-table.11	11223	9.1	27	7	1	0.28	10.4
MH0033_GL0074622	[gene] locus=scaffold45643_3:278:1315:- [Lack 5~-end] codon-table.11	41659	6.69	33	7	1	0.07	2
MH0064_GL0025497	[gene] locus=scaffold42227_1:13793:14386:- [Complete] codon-table.11	23327	8.35	42	7	1	0.13	4.1
MH0143_GL0144336	[gene] locus=scaffold23576_20:65:364:+ [Complete] codon-table.11	11316	5.4	27	7	1	0.28	10.1
MH0186_GL0004374	[gene] locus=scaffold34221_3:19222:22890:+ [Complete] codon-table.11	131731	4.3	27	7	1	0.02	0.6
MH0376_GL0173104	[gene] locus=scaffold14146_5:20:865:- [Complete] codon-table.11	31841	4.79	44	7	1	0.09	3.9
MH0420_GL0134120	[gene] locus=scaffold12553_2:5571:6218:+ [Complete] codon-table.11	22911	4.4	61	7	1	0.13	3.3
O2.UC23-2_GL0070475	[gene] locus=scaffold9906_9:172:1179:- [Lack 5~-end] codon-table.11	36840	5.83	24	7	1	0.08	3
O2.UC32-0_GL0029286	[gene] locus=scaffold55987_2:1:1065:- [Complete] codon-table.11	39398	6.03	42	7	1	0.08	2.5
O2.UC7-1_GL0140559	[gene] locus=scaffold42165_1:100:1452:- [Complete] codon-table.11	50017	5.08	57	7	1	0.12	5.8
T2D-73A_GL0005192	[gene] locus=scaffold12820_2:2:670:- [Lack both ends] codon-table.11	26103	9.32	27	7	1	0.12	4.5
V1.CD2-0-PT_GL0070727	[gene] locus=scaffold4677_2:598:2859:+ [Complete] codon-table.11	84969	4.57	22	7	1	0.03	1.9
V1.CD6-4_GL0095746	[gene] locus=scaffold80120_2:4856:6250:+ [Complete] codon-table.11	49981	8.77	38	7	1	0.06	1.7
V1.FI34_GL0011410	[gene] locus=scaffold39936_1:29045:30019:+ [Complete] codon-table.11	36748	8.75	30	7	1	0.08	3.4
MH0001_GL0008388	[gene] locus=scaffold13665_1:14720:16300:+ [Complete] codon-table.11	57309	5.08	200	6	6	0.42	20.2
MH0023_GL0031866	[gene] locus=scaffold27978_1:2023:3795:+ [Complete] codon-table.11	65737	5.35	202	6	6	0.3	13.2
MH0069_GL0006487	[gene] locus=scaffold11546_1:147:2816:+ [Complete] codon-table.11	98813	5.12	248	6	6	0.27	12.3
MH0119_GL0063642	[gene] locus=scaffold40840_7:174:2849:- [Complete] codon-table.11	98913	5.1	228	6	6	0.27	9.4
MH0131_GL0041155	[gene] locus=scaffold18721_3:423:2039:- [Complete] codon-table.11	58561	4.97	200	6	6	0.28	15.1
MH0264_GL0060731	[gene] locus=scaffold38770_1:636:3884:- [Complete] codon-table.11	120438	5.02	333	6	6	0.18	9.5
MH0272_GL0186415	[gene] locus=scaffold68956_8:8946:11606:- [Complete] codon-table.11	98150	5.03	237	6	6	0.23	12.1
MH0308_GL0096348	[gene] locus=scaffold16896_1:1885:4509:+ [Complete] codon-table.11	96906	4.85	238	6	6	0.23	8.2
MH0366_GL0042170	[gene] locus=scaffold48325_1:1:663:+ [Lack both ends] codon-table.11	25269	5.56	300	6	6	0.76	22.2
O2.CD3-0-PT_GL0079212	[gene] locus=scaffold39087_6:1251:3878:+ [Complete] codon-table.11	97439	4.93	245	6	6	0.23	8.6
O2.UC40-0_GL0044906	[gene] locus=scaffold119742_1:3:3635:- [Lack 3~-end] codon-table.11	129503	5.44	307	6	6	0.14	6
O2.UC47-2_GL0044838	[gene] locus=scaffold34213_14:371:2992:- [Complete] codon-table.11	96978	5	254	6	6	0.2	6.9
V1.CD38-0_GL0132297	[gene] locus=scaffold25626_2:144:2774:- [Complete] codon-table.11	97191	4.91	225	6	6	0.23	9.4
MH0012_GL0193636	[gene] locus=scaffold991_3:17079:18740:- [Complete] codon-table.11	61153	5.86	270	6	5	0.33	10.8
MH0100_GL0021741	[gene] locus=scaffold5483_42:1413:4046:+ [Complete] codon-table.11	97307	4.87	223	6	5	0.23	10.4
MH0108_GL0064452	[gene] locus=scaffold11910_13:79:1683:+ [Complete] codon-table.11	59680	5.06	223	6	5	0.34	16.5
MH0141_GL0047226	[gene] locus=scaffold17833_2:5538:8171:+ [Complete] codon-table.11	97913	5.12	211	6	5	0.23	8.8
MH0155_GL0011492	[gene] locus=scaffold31751_1:2:3088:+ [Lack 5~-end] codon-table.11	110553	5	298	6	5	0.14	6.1
MH0188_GL0102911	[gene] locus=scaffold10515_3:105214:106365:- [Complete] codon-table.11	42243	6.51	300	6	5	0.41	19.6
MH0227_GL0143358	[gene] locus=scaffold35943_1:1854:3971:+ [Complete] codon-table.11	78510	5	218	6	5	0.25	9.9
MH0246_GL0129256	[gene] locus=scaffold1312_9:633:3497:+ [Complete] codon-table.11	102063	4.33	261	6	5	0.19	10.1
MH0247_GL0095124	[gene] locus=scaffold24022_2:264:3836:+ [Complete] codon-table.11	131390	5.02	246	6	5	0.12	4.9
MH0250_GL0280907	[gene] locus=scaffold104064_2:95018:97645:- [Complete] codon-table.11	97209	4.85	200	6	5	0.2	8.3
MH0251_GL0179091	[gene] locus=scaffold2952_1:26800:27741:+ [Complete] codon-table.11	35320	6.51	232	6	5	0.39	17.6
MH0252_GL0123691	[gene] locus=scaffold48189_21:85:1089:+ [Complete] codon-table.11	36375	5.79	244	6	5	0.61	21
MH0288_GL0081764	[gene] locus=scaffold98240_1:3:635:- [Lack both ends] codon-table.11	22954	5.11	347	6	5	0.45	10.9
MH0351_GL0017718	[gene] locus=scaffold37306_3:972:2129:- [Lack 5~-end] codon-table.11	42371	6.47	284	6	5	0.41	16.6
MH0357_GL0174126	[gene] locus=scaffold93219_9:2760:3653:- [Lack 5~-end] codon-table.11	33310	5.01	186	6	5	0.54	18.9
MH0422_GL0119630	[gene] locus=scaffold106871_3:2:733:+ [Lack both ends] codon-table.11	26742	5.72	364	6	5	0.9	35.2
MH0447_GL0209994	[gene] locus=scaffold178477_5:35881:39948:+ [Complete] codon-table.11	144903	4.89	308	6	5	0.15	6.9
N022A_GL0003218	[gene] locus=scaffold89890_1:14:2656:- [Complete] codon-table.11	97653	5.11	222	6	5	0.27	12
O2.CD3-0-PT_GL0186023	[gene] locus=scaffold185_1:158:1762:- [Complete] codon-table.11	59537	4.86	331	6	5	0.34	19.5
O2.UC15-1_GL0119161	[gene] locus=scaffold23667_1:876:2948:- [Complete] codon-table.11	76502	4.89	205	6	5	0.21	11.4
O2.UC43-0_GL0013682	[gene] locus=scaffold42050_1:4668:5543:- [Complete] codon-table.11	31332	5.2	244	6	5	0.73	24.1
T2D-31A_GL0049030	[gene] locus=scaffold1822_26:1:495:- [Lack 3~-end] codon-table.11	17659	5.51	194	6	5	0.9	20
T2D-66A_GL0015654	[gene] locus=scaffold41825_1:616:4365:+ [Complete] codon-table.11	133004	6.12	208	6	5	0.14	6.5
V1.UC21-4_GL0150884	[gene] locus=scaffold1411_1:1:1224:- [Lack both ends] codon-table.11	43571	4.64	286	6	5	0.39	16.2
V1.UC41-0_GL0030263	[gene] locus=scaffold56669_1:12326:14956:+ [Complete] codon-table.11	97358	4.91	206	6	5	0.23	9.4
V1.UC50-1_GL0167995	[gene] locus=scaffold3862_13:3:938:- [Lack both ends] codon-table.11	35143	4.82	263	6	5	0.5	21.5
158499257-stool1_revised_scaffold25643_1_gene106763	strand:+ start:2 stop:619 length:618 start_codon:no stop_codon:yes gene_type:incomplete [Lack 5~-end] codon-table.11	23231	4.86	238	6	4	0.85	33.7
518635.BIFANG_03099	[Complete]:- codon-table.11	92702	5.04	220	6	4	0.17	8
765074482-stool1_revised_C1291222_1_gene58741	strand:- start:397 stop:1563 length:1167 start_codon:yes stop_codon:yes gene_type:complete [Complete] codon-table.11	43031	6.92	267	6	4	0.31	14.2
MH0002_GL0007103	[gene] locus=scaffold16897_1:1117:2670:+ [Complete] codon-table.11	56802	5.95	217	6	4	0.23	14.3
MH0002_GL0016379	[gene] locus=scaffold4911_1:1861:6147:- [Complete] codon-table.11	159383	6.7	160	6	4	0.12	5.5
MH0009_GL0038779	[gene] locus=scaffold10733_1:7091:8695:+ [Complete] codon-table.11	59977	6.49	276	6	4	0.34	13.9
MH0012_GL0104143	[gene] locus=scaffold20181_1:1951:3567:- [Complete] codon-table.11	59917	5	287	6	4	0.34	20.1
MH0012_GL0106433	[gene] locus=scaffold21534_2:13517:15124:+ [Complete] codon-table.11	59374	5.57	293	6	4	0.34	15.5
MH0012_GL0150149	[gene] locus=scaffold120265_1:207:1670:- [Complete] codon-table.11	53987	4.5	239	6	4	0.24	11.7
MH0012_GL0230000	[gene] locus=scaffold128159_1:167:1510:+ [Complete] codon-table.11	49245	5.23	132	6	4	0.26	8.9
MH0040_GL0082046	[gene] locus=scaffold4013_4:2:823:- [Lack 3~-end] codon-table.11	30592	5.36	143	6	4	0.32	8
MH0046_GL0002451	[gene] locus=scaffold14943_1:492:2096:+ [Complete] codon-table.11	59324	5.29	222	6	4	0.28	12
MH0047_GL0034947	[gene] locus=scaffold8132_2:10733:11476:+ [Lack 3~-end] codon-table.11	28109	5.02	220	6	4	0.5	18.1
MH0193_GL0193391	[gene] locus=scaffold25195_2:1272:2549:+ [Complete] codon-table.11	46792	4.14	194	6	4	0.36	12.2
MH0198_GL0079953	[gene] locus=scaffold35868_2:4089:5903:- [Complete] codon-table.11	67497	4.96	250	6	4	0.19	8.9
MH0212_GL0025814	[gene] locus=scaffold11051_47:3929:4825:- [Complete] codon-table.11	32150	5.65	254	6	4	0.56	15.4
MH0220_GL0119957	[gene] locus=scaffold44330_2:2:922:- [Lack both ends] codon-table.11	33692	8.09	261	6	4	0.41	20.8
MH0244_GL0102561	[gene] locus=scaffold68163_1:284:1891:+ [Complete] codon-table.11	59687	6.19	276	6	4	0.34	12.7
MH0250_GL0112558	[gene] locus=scaffold114086_1:3781:5391:+ [Complete] codon-table.11	59819	5.16	262	6	4	0.4	14.9
MH0250_GL0236105	[gene] locus=scaffold82618_3:126984:127580:- [Complete] codon-table.11	22611	5.75	183	6	4	0.65	22.7
MH0257_GL0081994	[gene] locus=scaffold41686_14:1076:2359:- [Lack 5~-end] codon-table.11	46146	4.11	197	6	4	0.37	11.9
MH0268_GL0148404	[gene] locus=scaffold3047_12:538:1944:+ [Complete] codon-table.11	51547	5.47	178	6	4	0.32	8.5
MH0326_GL0196026	[gene] locus=scaffold74307_4:1:834:+ [Lack both ends] codon-table.11	31290	4.69	176	6	4	0.44	18
MH0373_GL0087493	[gene] locus=scaffold2017_4:5781:7382:- [Complete] codon-table.11	59191	5.42	287	6	4	0.34	17.1
MH0377_GL0088189	[gene] locus=scaffold835_11:11871:13478:+ [Complete] codon-table.11	59414	6.2	288	6	4	0.41	12.3
MH0392_GL0134280	[gene] locus=scaffold94944_2:2:646:+ [Lack 5~-end] codon-table.11	23457	9	266	6	4	0.63	29
MH0407_GL0195982	[gene] locus=scaffold547_2:1:1209:- [Lack 3~-end] codon-table.11	45370	4.94	195	6	4	0.37	16.6
MH0420_GL0102205	[gene] locus=scaffold18170_2:8955:10310:- [Complete] codon-table.11	50106	4.35	180	6	4	0.26	10.2
MH0427_GL0060220	[gene] locus=scaffold31382_1:849:3893:+ [Complete] codon-table.11	112837	7.23	188	6	4	0.11	4.1
MH0430_GL0056455	[gene] locus=scaffold4018_1:856:3435:- [Complete] codon-table.11	90600	9.36	238	6	4	0.14	5.2
MH0432_GL0086125	[gene] locus=scaffold23956_2:2364:3965:+ [Complete] codon-table.11	59311	6.12	216	6	4	0.34	13.1
NOF013_GL0058763	[gene] locus=scaffold8658_1:523:1524:+ [Complete] codon-table.11	36187	5.72	197	6	4	0.49	15.9
O2.CD2-0-PT_GL0078613	[gene] locus=scaffold19861_2:36545:37996:- [Complete] codon-table.11	51914	5.15	247	6	4	0.32	12.4
O2.CD3-0-PT_GL0142853	[gene] locus=scaffold52089_1:3:698:- [Lack 3~-end] codon-table.11	25181	5.54	167	6	4	0.57	27.6
O2.UC19-1_GL0000202	[gene] locus=scaffold23949_2:201:857:- [Complete] codon-table.11	23628	8.98	235	6	4	0.62	17.9
O2.UC37-1_GL0094937	[gene] locus=scaffold234_3:125:1294:+ [Complete] codon-table.11	42731	7.46	194	6	4	0.4	11.3
O2.UC38-1_GL0168173	[gene] locus=scaffold42468_2:827:1648:- [Lack 5~-end] codon-table.11	29781	5.11	241	6	4	0.78	31.5
O2.UC44-0_GL0062168	[gene] locus=scaffold65678_6:2:1519:+ [Lack 5~-end] codon-table.11	56829	5.1	131	6	4	0.23	8.3
O2.UC48-0_GL0140870	[gene] locus=scaffold23272_4:47464:50100:- [Complete] codon-table.11	97399	4.98	220	6	4	0.23	9
T2D-113A_GL0127319	[gene] locus=scaffold39025_1:58921:60474:+ [Complete] codon-table.11	56877	5.9	217	6	4	0.23	12.4
T2D-122A_GL0083846	[gene] locus=scaffold32429_1:1:1167:+ [Lack 5~-end] codon-table.11	42081	4.92	185	6	4	0.32	11.3
T2D-62A_GL0023305	[gene] locus=scaffold2327_16:1:840:+ [Lack 5~-end] codon-table.11	30793	4.95	280	6	4	0.45	22.2
V1.CD1-3-PN_GL0026109	[gene] locus=scaffold81265_3:4804:7857:+ [Complete] codon-table.11	112303	4.67	198	6	4	0.14	5.8
V1.CD18-0_GL0025638	[gene] locus=scaffold12109_1:2:769:+ [Lack 5~-end] codon-table.11	28158	5.32	170	6	4	0.66	28.2
V1.CD34-0_GL0157737	[gene] locus=scaffold42708_1:3466:4224:+ [Complete] codon-table.11	28328	4.57	173	6	4	0.5	17.9
V1.CD38-0_GL0081541	[gene] locus=scaffold36575_1:182:874:- [Complete] codon-table.11	25018	5.06	160	6	4	0.41	13.5
V1.CD4-0-PT_GL0015627	[gene] locus=scaffold20906_3:4567:7227:- [Lack 5~-end] codon-table.11	95191	4.4	247	6	4	0.13	4.2
V1.CD54-0_GL0129316	[gene] locus=scaffold17306_2:9004:10155:- [Complete] codon-table.11	42177	6.51	254	6	4	0.31	19.6
V1.FI07_GL0199047	[gene] locus=scaffold87971_4:125532:127136:- [Complete] codon-table.11	59391	5.54	291	6	4	0.28	8.4
V1.UC27-0_GL0075528	[gene] locus=scaffold140361_1:673:1581:- [Lack 5~-end] codon-table.11	31928	4.99	206	6	4	0.57	18.5
V1.UC40-1_GL0131753	[gene] locus=scaffold1760_4:1183:1953:+ [Lack 3~-end] codon-table.11	28198	7.55	187	6	4	0.5	20.2
158458797-stool1_revised_scaffold23760_2_gene54745	strand:- start:11 stop:1621 length:1611 start_codon:yes stop_codon:yes gene_type:complete [Complete] codon-table.11	59899	5.31	240	6	3	0.21	13.2
158802708-stool1_revised_scaffold33843_1_gene177587	strand:+ start:131 stop:1135 length:1005 start_codon:yes stop_codon:yes gene_type:complete [Complete] codon-table.11	36243	7.7	159	6	3	0.27	17.1
411903.COLAER_02212	[Complete]:- codon-table.11	63241	4.54	155	6	3	0.15	7.7
537011.PREVCOP_04580	[Complete]:- codon-table.11	20524	6.07	213	6	3	0.51	25.9
763496533-stool2_revised_scaffold45661_1_gene130635	strand:- start:53 stop:712 length:660 start_codon:yes stop_codon:yes gene_type:complete [Complete] codon-table.11	23966	9.33	208	6	3	0.43	16
763536994-stool2_revised_scaffold68512_1_gene127642	strand:+ start:546 stop:1304 length:759 start_codon:yes stop_codon:no gene_type:incomplete [Lack 3~-end] codon-table.11	27068	9.15	154	6	3	0.37	13
DOF011_GL0019354	[gene] locus=scaffold10413_7:1:426:- [Lack 3~-end] codon-table.11	14995	5.69	230	6	3	0.75	23.2
DOF014_GL0054555	[gene] locus=scaffold38663_2:523:1224:- [Complete] codon-table.11	25610	5.34	151	6	3	0.56	21.9
DOM017_GL0071709	[gene] locus=scaffold15117_4:753:1187:+ [Lack 3~-end] codon-table.11	15927	4.71	161	6	3	1.03	45.5
DOM022_GL0072436	[gene] locus=scaffold3809_8:116:988:+ [Complete] codon-table.11	31449	5.33	213	6	3	0.44	16.6
MH0003_GL0002964	[gene] locus=scaffold21165_1:7212:7484:+ [Complete] codon-table.11	9631	4.9	179	6	3	1.34	36.7
MH0011_GL0067695	[gene] locus=scaffold13576_1:18947:20281:+ [Complete] codon-table.11	49063	5.8	159	6	3	0.34	14.9
MH0012_GL0067277	[gene] locus=scaffold11905_2:233:1888:- [Complete] codon-table.11	61511	5.73	221	6	3	0.21	8.3
MH0047_GL0002618	[gene] locus=scaffold33214_2:16142:17476:+ [Complete] codon-table.11	49056	5.93	159	6	3	0.34	14.9
MH0068_GL0009286	[gene] locus=scaffold5525_3:281:697:- [Lack 5~-end] codon-table.11	15080	5.87	178	6	3	0.75	23.2
MH0073_GL0054125	[gene] locus=scaffold33326_1:2:886:- [Lack 3~-end] codon-table.11	32011	4.3	187	6	3	0.31	9.5
MH0085_GL0050686	[gene] locus=scaffold4069_2:25953:29051:+ [Complete] codon-table.11	114318	7.21	165	6	3	0.08	5
MH0138_GL0048181	[gene] locus=scaffold25985_2:5836:7023:- [Complete] codon-table.11	43680	9.14	216	6	3	0.22	9.1
MH0143_GL0144598	[gene] locus=scaffold60601_2:1042:2142:- [Complete] codon-table.11	39714	8.46	159	6	3	0.24	8.5
MH0179_GL0002190	[gene] locus=scaffold29355_1:1149:5291:+ [Complete] codon-table.11	146520	6.32	159	6	3	0.06	3.3
MH0203_GL0177397	[gene] locus=scaffold154945_2:87914:89248:- [Complete] codon-table.11	49294	7.55	167	6	3	0.19	6.3
MH0259_GL0059849	[gene] locus=scaffold31382_1:381:1715:+ [Complete] codon-table.11	49333	6.64	154	6	3	0.26	13.3
MH0261_GL0048284	[gene] locus=scaffold17771_1:469:1803:+ [Complete] codon-table.11	48927	6.07	112	6	3	0.27	8.3
MH0283_GL0068373	[gene] locus=scaffold53156_1:6195:7529:+ [Complete] codon-table.11	48690	5.57	112	6	3	0.27	8.3
MH0323_GL0102892	[gene] locus=scaffold88883_2:2955:4370:- [Complete] codon-table.11	49329	4.77	185	6	3	0.19	10.4
MH0337_GL0045253	[gene] locus=scaffold33868_2:3:296:+ [Lack 5~-end] codon-table.11	10673	5.62	146	6	3	1.17	32
MH0357_GL0074308	[gene] locus=scaffold80628_3:2411:3748:- [Complete] codon-table.11	49103	6.44	153	6	3	0.27	16
MH0370_GL0059882	[gene] locus=scaffold84260_1:16033:16923:- [Lack 5~-end] codon-table.11	31970	5.27	88	6	3	0.43	18.9
MH0402_GL0017495	[gene] locus=scaffold6195_13_1:793:1800:- [Complete] codon-table.11	35855	8.07	143	6	3	0.27	11.3
MH0402_GL0188908	[gene] locus=scaffold78084_19:2:1309:- [Lack both ends] codon-table.11	50743	5.58	152	6	3	0.26	12.4
MH0419_GL0168147	[gene] locus=scaffold25474_12:602:1228:- [Complete] codon-table.11	23600	5.95	186	6	3	0.44	21.6
N085A_GL0004320	[gene] locus=scaffold38089_1:2:1651:- [Lack both ends] codon-table.11	59671	8.77	153	6	3	0.16	6.4
O2.UC17-1_GL0120526	[gene] locus=scaffold42738_1:2241:6284:- [Lack 5~-end] codon-table.11	143428	5.76	159	6	3	0.06	3.3
O2.UC21-1_GL0001128	[gene] locus=scaffold41008_1:257:4219:+ [Complete] codon-table.11	141881	6.08	170	6	3	0.09	2.6
O2.UC44-1_GL0033152	[gene] locus=scaffold119774_1:1:531:+ [Lack 5~-end] codon-table.11	19062	6.17	216	6	3	0.56	21
O2.UC48-1_GL0017143	[gene] locus=scaffold63946_6:244:936:- [Complete] codon-table.11	25263	5.58	168	6	3	0.57	13.9
O2.UC57-2_GL0134721	[gene] locus=scaffold12606_3:2:904:+ [Lack 5~-end] codon-table.11	32443	5.9	193	6	3	0.3	15.7
T2D-25A_GL0016689	[gene] locus=scaffold38021_2:7025:8218:+ [Complete] codon-table.11	43653	9.24	130	6	3	0.22	8.6
T2D-66A_GL0072488	[gene] locus=scaffold4568_2:4594:6045:- [Lack 5~-end] codon-table.11	54355	5.19	138	6	3	0.17	6.2
T2D-6A_GL0026333	[gene] locus=scaffold22059_5:98:1906:- [Lack 5~-end] codon-table.11	64646	8.39	159	6	3	0.14	8
V1.CD24-0_GL0085096	[gene] locus=scaffold92844_1:129:956:+ [Complete] codon-table.11	30136	8.39	163	6	3	0.33	14.5
V1.CD43-0_GL0048002	[gene] locus=scaffold64978_1:1:942:+ [Lack 5~-end] codon-table.11	34157	9.32	169	6	3	0.29	10.2
V1.FI19_GL0053735	[gene] locus=scaffold75507_11:285:1646:- [Lack 5~-end] codon-table.11	50434	6.85	168	6	3	0.26	13.9
V1.UC40-0_GL0035990	[gene] locus=scaffold3959_36:5:1342:- [Complete] codon-table.11	49462	5.84	128	6	3	0.26	11.7
763597684-stool1_revised_scaffold58743_1_gene160990	strand:- start:8240 stop:9178 length:939 start_codon:yes stop_codon:yes gene_type:complete [Complete] codon-table.11	32989	5.47	158	6	2	0.19	10.3
DLF002_GL0034606	[gene] locus=scaffold12406_4:70:477:- [Complete] codon-table.11	14451	5.24	97	6	2	0.47	15.6
MH0002_GL0024921	[gene] locus=scaffold21541_2:18838:19380:+ [Complete] codon-table.11	19790	5	176	6	2	0.33	8.3
MH0012_GL0133158	[gene] locus=scaffold129347_3:531:1874:+ [Complete] codon-table.11	49598	5.91	57	6	2	0.19	8.5
MH0143_GL0146122	[gene] locus=scaffold32307_3:608:2023:- [Complete] codon-table.11	51584	8.76	91	6	2	0.25	9.1
MH0161_GL0021713	[gene] locus=scaffold2505_5:1313:4936:+ [Complete] codon-table.11	133284	5.57	110	6	2	0.04	2.7
MH0250_GL0236084	[gene] locus=scaffold82618_3:107914:108786:- [Complete] codon-table.11	31867	5.49	137	6	2	0.2	8.3
MH0307_GL0088464	[gene] locus=scaffold95314_1:805:4461:+ [Complete] codon-table.11	134520	5.43	110	6	2	0.04	2.8
MH0422_GL0006101	[gene] locus=scaffold121642_1:3:1268:- [Lack 3~-end] codon-table.11	46078	5.92	107	6	2	0.13	9
MH0422_GL0237368	[gene] locus=scaffold80521_1:97:507:- [Complete] codon-table.11	14573	4.62	168	6	2	0.47	28.7
NLM003_GL0014927	[gene] locus=scaffold3625_1:3:677:- [Lack 3~-end] codon-table.11	24135	6.3	160	6	2	0.27	9.8
O2.UC17-1_GL0129315	[gene] locus=scaffold52683_2:2359:5895:- [Complete] codon-table.11	129142	5.34	110	6	2	0.05	2.8
O2.UC8-2_GL0053838	[gene] locus=scaffold37785_2:3:260:+ [Lack 5~-end] codon-table.11	9680	8.19	131	6	2	0.76	41.2
V1.FI04_GL0113420	[gene] locus=scaffold1897_1:4479:5489:- [Lack 5~-end] codon-table.11	36821	3.93	174	6	2	0.17	11
V1.FI04_GL0153552	[gene] locus=scaffold17252_7:3809:7354:+ [Complete] codon-table.11	130266	5.71	110	6	2	0.05	2.9
V1.FI09_GL0081224	[gene] locus=scaffold24142_10:1:846:- [Lack 3~-end] codon-table.11	31011	7.7	81	6	2	0.2	3.9
V1.FI11_GL0120631	[gene] locus=scaffold69526_1:14109:14657:- [Complete] codon-table.11	20390	5.35	176	6	2	0.52	14.3
V1.FI17_GL0189996	[gene] locus=scaffold33756_4:3:2975:+ [Lack both ends] codon-table.11	109128	5.42	110	6	2	0.08	3.6
V1.UC17-2_GL0032551	[gene] locus=scaffold98117_1:841:1413:+ [Lack 3~-end] codon-table.11	21977	5.97	64	6	2	0.3	13.1
V1.UC55-4_GL0026579	[gene] locus=scaffold70862_3:3519:7082:- [Complete] codon-table.11	129650	5.39	110	6	2	0.05	3.2
V1.UC63-0_GL0152728	[gene] locus=scaffold53903_5:2:781:+ [Lack 5~-end] codon-table.11	27768	5.25	177	6	2	0.23	22.8
457396.CSBG_03219	[Complete]:- codon-table.11	41599	6.43	99	6	1	0.07	6.2
562983.HMPREF0433_00822	[Complete]:- codon-table.11	38575	5.03	31	6	1	0.08	3.2
638754422-stool1_revised_scaffold24466_1_gene110852	strand:- start:6854 stop:7231 length:378 start_codon:yes stop_codon:yes gene_type:complete [Complete] codon-table.11	14328	8.39	66	6	1	0.22	9.6
768724.HMPREF9131_0170	[Complete]:- codon-table.11	20584	5.67	26	6	1	0.15	5.5
DLM019_GL0000549	[gene] locus=scaffold204_4:6264:7379:+ [Complete] codon-table.11	42810	8.34	54	6	1	0.07	1.9
DOF008_GL0062218	[gene] locus=scaffold10284_11:703:1776:- [Complete] codon-table.11	40235	5.18	44	6	1	0.07	2.5
DOM015_GL0026057	[gene] locus=scaffold10562_4:4790:6739:- [Complete] codon-table.11	75283	5.65	54	6	1	0.04	1.1
MH0003_GL0092787	[gene] locus=scaffold11163_1:18771:20120:- [Complete] codon-table.11	49771	5.62	57	6	1	0.12	7.8
MH0012_GL0128205	[gene] locus=scaffold131866_1:15196:16764:- [Complete] codon-table.11	59496	8.7	99	6	1	0.05	3.6
MH0050_GL0035699	[gene] locus=scaffold26728_4:17685:19010:- [Complete] codon-table.11	49456	7.68	27	6	1	0.06	2
MH0107_GL0023439	[gene] locus=scaffold74253_31:7711:8709:- [Complete] codon-table.11	37645	6.56	99	6	1	0.08	5.7
MH0117_GL0074128	[gene] locus=scaffold74396_3:13151:14254:- [Complete] codon-table.11	41487	6.52	99	6	1	0.07	7.1
MH0132_GL0106962	[gene] locus=scaffold3455_5:2007:2945:+ [Complete] codon-table.11	35780	9.46	43	6	1	0.08	2.6
MH0138_GL0050641	[gene] locus=scaffold35476_1:56758:57672:- [Complete] codon-table.11	35404	5.44	34	6	1	0.08	3
MH0143_GL0134812	[gene] locus=scaffold108383_5:6533:7069:- [Complete] codon-table.11	20503	5.44	27	6	1	0.15	5.6
MH0165_GL0120219	[gene] locus=scaffold62465_12:2211:2435:+ [Complete] codon-table.11	9165	9.22	51	6	1	0.34	13.5
MH0193_GL0079336	[gene] locus=scaffold90871_2:5880:6677:+ [Complete] codon-table.11	29585	5.06	54	6	1	0.1	3.8
MH0203_GL0038101	[gene] locus=scaffold103707_2:301:816:+ [Lack 3~-end] codon-table.11	19145	5.01	83	6	1	0.56	15.7
MH0264_GL0046970	[gene] locus=scaffold65821_2:176:1198:+ [Complete] codon-table.11	38470	6.2	30	6	1	0.08	3.8
MH0357_GL0050011	[gene] locus=scaffold124674_1:111:332:+ [Complete] codon-table.11	8557	9.34	40	6	1	0.37	9.6
MH0357_GL0088317	[gene] locus=scaffold101437_2:10244:11617:- [Complete] codon-table.11	52844	6.5	99	6	1	0.06	4.2
MH0369_GL0150674	[gene] locus=scaffold32185_6:6645:7346:+ [Complete] codon-table.11	27698	9.23	23	6	1	0.11	4.7
MH0400_GL0094204	[gene] locus=scaffold2858_4:4610:5923:- [Complete] codon-table.11	47637	6.05	23	6	1	0.06	3.9
MH0419_GL0190018	[gene] locus=scaffold114169_3:7969:8970:- [Complete] codon-table.11	37976	8.09	99	6	1	0.08	5.7
MH0421_GL0105987	[gene] locus=scaffold157031_1:3:641:+ [Lack both ends] codon-table.11	23911	4.65	39	6	1	0.13	3.3
MH0423_GL0112762	[gene] locus=scaffold9834_3:1:1344:+ [Lack both ends] codon-table.11	52208	8.18	29	6	1	0.06	2.5
MH0426_GL0051961	[gene] locus=scaffold178_5:27796:29253:- [Complete] codon-table.11	54288	4.47	44	6	1	0.05	1.6
MH0432_GL0073725	[gene] locus=scaffold4547_3:355:1866:+ [Complete] codon-table.11	52998	5.05	45	6	1	0.06	2.2
MH0433_GL0108549	[gene] locus=scaffold7507_6:1:1236:+ [Lack 5~-end] codon-table.11	45531	5.78	57	6	1	0.07	6.6
MH0437_GL0080478	[gene] locus=scaffold24980_3:1357:2355:- [Complete] codon-table.11	35953	7.66	23	6	1	0.08	3.9
MH0447_GL0292987	[gene] locus=scaffold64375_1:3:275:+ [Lack 5~-end] codon-table.11	9835	6.33	26	6	1	0.32	12.2
NLM027_GL0002632	[gene] locus=scaffold767_2:68703:69350:- [Complete] codon-table.11	25169	9.88	45	6	1	0.12	3.7
NOF013_GL0087838	[gene] locus=scaffold1708_59:3:890:+ [Lack 5~-end] codon-table.11	34129	4.89	34	6	1	0.09	2.7
O2.CD3-0-PT_GL0128540	[gene] locus=scaffold23153_5:1:1020:- [Lack 3~-end] codon-table.11	38278	6.08	99	6	1	0.08	7.6
O2.UC12-1_GL0138582	[gene] locus=scaffold3550_2:5011:6387:- [Complete] codon-table.11	51128	7.11	27	6	1	0.06	2
O2.UC15-1_GL0090756	[gene] locus=scaffold16676_8:727:1155:+ [Complete] codon-table.11	15433	8.74	26	6	1	0.2	8.5
O2.UC18-0_GL0010517	[gene] locus=scaffold1815_2:359:1042:+ [Lack 3~-end] codon-table.11	25456	5.8	99	6	1	0.12	10.5
O2.UC40-1_GL0137151	[gene] locus=C1836863_1:7:561:- [Complete] codon-table.11	20772	5.1	83	6	1	0.31	17.4
O2.UC44-2_GL0184748	[gene] locus=scaffold24304_2:15584:15733:- [Complete] codon-table.11	5693	10.7	54	6	1	0.59	14.3
O2.UC59-0_GL0047649	[gene] locus=scaffold16623_3:467:889:- [Complete] codon-table.11	16045	7.82	54	6	1	0.19	5
O2.UC7-0_GL0055794	[gene] locus=scaffold714_1:2:553:- [Lack both ends] codon-table.11	20639	8.71	99	6	1	0.15	12.5
T2D-47A_GL0037140	[gene] locus=scaffold61514_1:1:627:- [Lack both ends] codon-table.11	22453	4.51	32	6	1	0.14	4.8
V1.CD17-4_GL0007425	[gene] locus=scaffold30826_2:2488:3708:- [Complete] codon-table.11	46373	6.03	99	6	1	0.06	7.4
V1.FI01_GL0205344	[gene] locus=scaffold78869_3:2:916:+ [Lack 5~-end] codon-table.11	33804	5.38	99	6	1	0.09	7.6
V1.FI17_GL0063211	[gene] locus=scaffold21226_9:127:1629:- [Complete] codon-table.11	55341	9.43	40	6	1	0.05	1.4
V1.FI32_GL0131301	[gene] locus=scaffold26871_2:3:1136:+ [Lack 5~-end] codon-table.11	41962	5.83	99	6	1	0.15	5.8
V1.UC15-3_GL0011339	[gene] locus=scaffold19647_2:3:257:- [Lack 3~-end] codon-table.11	9771	5.04	50	6	1	0.75	8.2
V1.UC17-2_GL0108654	[gene] locus=scaffold49510_3:2225:3310:+ [Complete] codon-table.11	41387	8.61	99	6	1	0.07	6.9
V1.UC55-0_GL0197267	[gene] locus=scaffold110201_2:11180:12292:- [Complete] codon-table.11	41549	5.97	99	6	1	0.07	5.9
V1.UC60-0_GL0050290	[gene] locus=C1231351_1:73:633:+ [Complete] codon-table.11	20822	5.94	30	6	1	0.15	4.8
159571453-stool2_revised_scaffold2247_2_gene144608	strand:- start:31 stop:1182 length:1152 start_codon:no stop_codon:yes gene_type:incomplete [Lack 5~-end] codon-table.11	42458	5.2	161	5	5	0.4	11.7
159753524-stool1_revised_scaffold5261_1_gene13271	strand:- start:958 stop:3582 length:2625 start_codon:yes stop_codon:yes gene_type:complete [Complete] codon-table.11	96894	4.91	188	5	5	0.23	11.3
DLF012_GL0051411	[gene] locus=scaffold571_14:49802:51910:- [Complete] codon-table.11	75869	4.92	202	5	5	0.26	15.2
DOM003_GL0014985	[gene] locus=scaffold5637_1:1698:5078:- [Complete] codon-table.11	125480	5.04	332	5	5	0.15	6.7
MH0011_GL0014486	[gene] locus=scaffold31215_3:746:3379:- [Complete] codon-table.11	97891	4.98	205	5	5	0.27	9.9
MH0026_GL0004709	[gene] locus=scaffold29639_1:542:3694:+ [Complete] codon-table.11	115695	8.53	142	5	5	0.13	8
MH0037_GL0028219	[gene] locus=scaffold8019_2:469:2049:- [Complete] codon-table.11	57087	5.04	165	5	5	0.29	13.1
MH0110_GL0025297	[gene] locus=scaffold1370_2:7987:10617:+ [Complete] codon-table.11	97042	5.04	202	5	5	0.23	10.2
MH0116_GL0105028	[gene] locus=scaffold12906_3:1:609:+ [Lack both ends] codon-table.11	22464	8.87	204	5	5	0.89	25.6
MH0143_GL0026418	[gene] locus=scaffold25340_2:1144:3777:+ [Complete] codon-table.11	97926	4.99	201	5	5	0.23	8.7
MH0148_GL0092056	[gene] locus=scaffold36472_28:2516:4984:+ [Lack 3~-end] codon-table.11	92110	5.25	219	5	5	0.17	6.6
MH0150_GL0126373	[gene] locus=scaffold28257_1:3:1202:+ [Lack 5~-end] codon-table.11	44265	5.34	155	5	5	0.39	13
MH0169_GL0069501	[gene] locus=scaffold31146_5:10618:13257:- [Complete] codon-table.11	97863	5.05	205	5	5	0.27	9.9
MH0195_GL0100855	[gene] locus=scaffold50017_1:2:3103:+ [Lack 5~-end] codon-table.11	111102	4.92	304	5	5	0.17	8.7
MH0203_GL0229393	[gene] locus=scaffold1002_1:28:2652:- [Complete] codon-table.11	97197	4.87	168	5	5	0.23	10.2
MH0257_GL0060945	[gene] locus=scaffold116996_2:1130:2269:- [Complete] codon-table.11	41404	9.41	212	5	5	0.42	12.4
MH0323_GL0091881	[gene] locus=scaffold50333_2:3083:4858:+ [Complete] codon-table.11	65804	5.34	189	5	5	0.25	11
MH0329_GL0118592	[gene] locus=scaffold131403_2:9825:12854:+ [Complete] codon-table.11	110784	5.51	223	5	5	0.14	6.7
MH0329_GL0189239	[gene] locus=scaffold532_8:2:1162:+ [Lack 5~-end] codon-table.11	42396	6.47	288	5	5	0.41	19.7
MH0332_GL0070795	[gene] locus=scaffold13525_1:20:1204:+ [Complete] codon-table.11	43773	5.29	155	5	5	0.39	13.2
MH0419_GL0027462	[gene] locus=scaffold29186_5:658:3288:- [Complete] codon-table.11	97458	5.04	196	5	5	0.23	11.3
MH0427_GL0082772	[gene] locus=scaffold20631_1:3902:5983:+ [Complete] codon-table.11	77393	6	317	5	5	0.25	8.9
O2.CD3-0-PT_GL0167494	[gene] locus=scaffold55849_2:633:3458:+ [Complete] codon-table.11	104687	4.68	163	5	5	0.15	6.3
O2.UC1-1_GL0140514	[gene] locus=scaffold23872_1:2:784:+ [Lack 5~-end] codon-table.11	27845	8.29	312	5	5	0.67	22.7
O2.UC12-1_GL0009834	[gene] locus=scaffold56641_1:2:1174:+ [Lack 5~-end] codon-table.11	42048	5.61	276	5	5	0.41	15.1
O2.UC12-1_GL0023040	[gene] locus=scaffold61073_1:4448:7942:- [Complete] codon-table.11	129256	5.41	184	5	5	0.14	5.8
O2.UC30-1_GL0040266	[gene] locus=scaffold20967_3:4845:6605:+ [Complete] codon-table.11	64917	5.21	165	5	5	0.2	11.8
O2.UC48-0_GL0307668	[gene] locus=scaffold40961_1:6354:9050:- [Complete] codon-table.11	100024	5.01	182	5	5	0.23	8.9
T2D-33A_GL0145094	[gene] locus=scaffold78527_1:1306:3936:+ [Complete] codon-table.11	97836	5.49	208	5	5	0.16	5.9
V1.CD21-0_GL0041544	[gene] locus=scaffold9948_1:1151:2341:- [Lack 5~-end] codon-table.11	44049	5.35	161	5	5	0.39	11.4
V1.CD51-0_GL0116612	[gene] locus=scaffold13379_2:2:2626:+ [Lack 5~-end] codon-table.11	97055	5.06	205	5	5	0.23	11.4
V1.UC58-0_GL0003356	[gene] locus=scaffold115823_2:1307:4339:- [Complete] codon-table.11	110774	5.55	251	5	5	0.14	7.5
158479027-stool1_revised_scaffold6858_1_gene87852	strand:+ start:2 stop:3106 length:3105 start_codon:no stop_codon:yes gene_type:incomplete [Lack 5~-end] codon-table.11	114581	5.56	187	5	4	0.14	8
158499257-stool1_revised_scaffold29662_1_gene107266	strand:- start:2 stop:1084 length:1083 start_codon:yes stop_codon:no gene_type:incomplete [Lack 3~-end] codon-table.11	39919	9.06	163	5	4	0.33	15
763597684-stool1_revised_scaffold69746_1_gene167049	strand:- start:4472 stop:6412 length:1941 start_codon:yes stop_codon:yes gene_type:complete [Complete] codon-table.11	72779	8.19	202	5	4	0.17	8.2
DLF010_GL0037624	[gene] locus=scaffold363_33:4359:7001:+ [Complete] codon-table.11	97928	4.88	183	5	4	0.23	9.2
ED9A_GL0090835	[gene] locus=C753864_1:2:2740:+ [Lack 5~-end] codon-table.11	98478	4.73	178	5	4	0.16	7
MH0002_GL0065469	[gene] locus=scaffold41521_1:1903:3687:- [Complete] codon-table.11	66583	5.26	157	5	4	0.19	8.4
MH0002_GL0071327	[gene] locus=scaffold30701_2:8017:9639:- [Complete] codon-table.11	61545	4.84	223	5	4	0.27	14.6
MH0003_GL0005201	[gene] locus=scaffold4669_8:9642:10979:- [Complete] codon-table.11	47413	4.9	140	5	4	0.28	13
MH0003_GL0049841	[gene] locus=scaffold3080_2:1032:2222:- [Complete] codon-table.11	43680	6.41	250	5	4	0.3	15.4
MH0020_GL0003174	[gene] locus=scaffold22333_3:1189:2199:- [Complete] codon-table.11	36309	6.01	164	5	4	0.49	17.9
MH0037_GL0046282	[gene] locus=scaffold5592_1:7595:8932:- [Complete] codon-table.11	49200	4.15	138	5	4	0.27	16.4
MH0039_GL0003754	[gene] locus=scaffold62444_1:5269:6270:+ [Complete] codon-table.11	36325	5.87	163	5	4	0.49	15.3
MH0047_GL0036395	[gene] locus=scaffold10973_2:8108:10225:- [Complete] codon-table.11	78652	4.84	180	5	4	0.2	9.5
MH0052_GL0056300	[gene] locus=scaffold4118_6:847:3492:+ [Complete] codon-table.11	97587	4.96	212	5	4	0.27	10
MH0060_GL0018072	[gene] locus=scaffold9157_9:461:1678:+ [Complete] codon-table.11	44647	5.28	159	5	4	0.3	11.1
MH0088_GL0099977	[gene] locus=scaffold33916_6:1:588:- [Lack 3~-end] codon-table.11	21491	5.71	168	5	4	0.7	20.4
MH0106_GL0020620	[gene] locus=C1012414_1:1:1239:- [Lack both ends] codon-table.11	46607	5.13	131	5	4	0.28	7.5
MH0116_GL0078902	[gene] locus=scaffold15071_15:3848:5065:- [Complete] codon-table.11	44949	5.07	162	5	4	0.38	16.3
MH0119_GL0097010	[gene] locus=scaffold31261_5:493:2097:- [Complete] codon-table.11	59334	4.96	284	5	4	0.34	21.2
MH0132_GL0101628	[gene] locus=scaffold105488_1:60914:62173:- [Complete] codon-table.11	46426	5.42	142	5	4	0.45	15
MH0138_GL0005504	[gene] locus=scaffold3019_5:2201:3805:- [Complete] codon-table.11	59318	5.03	283	5	4	0.28	13.7
MH0138_GL0043102	[gene] locus=scaffold19453_5:3:899:+ [Lack 5~-end] codon-table.11	34178	4.78	196	5	4	0.4	20.5
MH0143_GL0096884	[gene] locus=scaffold300_13:348:2465:- [Complete] codon-table.11	78505	4.96	170	5	4	0.2	9.9
MH0162_GL0133023	[gene] locus=scaffold5599_1:1000:2364:+ [Complete] codon-table.11	50302	5.03	187	5	4	0.41	16.7
MH0164_GL0059831	[gene] locus=scaffold23760_5:656:1135:+ [Lack 3~-end] codon-table.11	17305	5.17	219	5	4	0.92	21.9
MH0173_GL0071859	[gene] locus=scaffold125502_2:9650:10819:- [Complete] codon-table.11	43331	6.97	238	5	4	0.31	14.9
MH0186_GL0030709	[gene] locus=scaffold4030_10:602:1150:- [Lack 5~-end] codon-table.11	19705	9.04	258	5	4	1.05	34.1
MH0198_GL0156241	[gene] locus=scaffold2978_3:3836:5110:- [Complete] codon-table.11	46771	4.21	195	5	4	0.28	14.6
MH0233_GL0020441	[gene] locus=scaffold69774_2:371:2488:- [Complete] codon-table.11	78489	4.96	157	5	4	0.16	8.8
MH0234_GL0079703	[gene] locus=scaffold27595_2:175:1524:+ [Complete] codon-table.11	50064	5.21	197	5	4	0.33	14.9
MH0250_GL0006604	[gene] locus=scaffold79667_6:2:751:- [Lack 3~-end] codon-table.11	27270	6	170	5	4	0.52	19.2
MH0250_GL0219308	[gene] locus=scaffold34939_2:2406:3959:+ [Complete] codon-table.11	56575	5.94	212	5	4	0.23	9.5
MH0261_GL0004887	[gene] locus=scaffold23300_1:10822:12891:- [Complete] codon-table.11	76645	4.93	170	5	4	0.16	9.3
MH0302_GL0100714	[gene] locus=scaffold21045_11:10191:11798:- [Complete] codon-table.11	59417	5.49	313	5	4	0.34	13.1
MH0305_GL0026573	[gene] locus=scaffold28203_1:2730:3683:- [Lack 5~-end] codon-table.11	34740	6.29	274	5	4	0.51	21.5
MH0318_GL0185793	[gene] locus=scaffold50826_2:1:1596:+ [Lack 5~-end] codon-table.11	59068	5.34	253	5	4	0.34	18.5
MH0321_GL0005052	[gene] locus=scaffold36614_13:2381:4150:+ [Complete] codon-table.11	65725	5.37	111	5	4	0.19	7.6
MH0321_GL0020176	[gene] locus=scaffold33805_3:1244:2863:+ [Complete] codon-table.11	59626	5.68	225	5	4	0.28	11.1
MH0326_GL0148847	[gene] locus=scaffold42957_1:190:2307:- [Complete] codon-table.11	78624	4.94	143	5	4	0.2	8.9
MH0333_GL0064203	[gene] locus=scaffold8924_1:673:3417:- [Complete] codon-table.11	99554	4.22	243	5	4	0.12	6.1
MH0359_GL0154558	[gene] locus=scaffold7222_21:1140:2747:- [Complete] codon-table.11	59463	5.4	244	5	4	0.34	12.3
MH0384_GL0019226	[gene] locus=scaffold21705_13:10855:12849:+ [Complete] codon-table.11	74631	8.14	163	5	4	0.17	8
MH0420_GL0068209	[gene] locus=scaffold13085_2:1:729:- [Lack both ends] codon-table.11	26557	8.25	266	5	4	0.38	13.2
MH0425_GL0016728	[gene] locus=scaffold96647_1:1600:4242:- [Complete] codon-table.11	97772	4.96	177	5	4	0.2	8.2
MH0428_GL0098414	[gene] locus=scaffold81917_1:3449:4201:+ [Complete] codon-table.11	28179	4.57	212	5	4	0.5	19.6
O2.CD3-0-PT_GL0000106	[gene] locus=scaffold25416_6:647:2251:- [Complete] codon-table.11	59880	4.88	263	5	4	0.27	14.2
O2.CD3-0-PT_GL0098533	[gene] locus=scaffold75856_2:25969:26766:- [Complete] codon-table.11	28666	5.26	230	5	4	0.49	13.6
O2.UC11-2_GL0021069	[gene] locus=scaffold54429_2:2315:8110:- [Complete] codon-table.11	206343	5.22	139	5	4	0.06	3.8
O2.UC19-1_GL0052297	[gene] locus=scaffold22481_2:1:588:+ [Lack 5~-end] codon-table.11	21005	6.33	225	5	4	0.72	26.2
O2.UC20-1_GL0169529	[gene] locus=scaffold5022_11:3728:4384:- [Complete] codon-table.11	23425	5.28	180	5	4	0.63	19.7
O2.UC3-1_GL0172193	[gene] locus=scaffold72764_2:3:710:+ [Lack 5~-end] codon-table.11	25695	6.03	180	5	4	0.56	14.9
O2.UC47-1_GL0048741	[gene] locus=scaffold50198_1:968:3601:- [Complete] codon-table.11	97190	4.95	186	5	4	0.2	7.8
O2.UC47-2_GL0078954	[gene] locus=scaffold6947_18:1310:3427:+ [Complete] codon-table.11	78327	4.96	161	5	4	0.2	9.9
O2.UC55-0_GL0149269	[gene] locus=C1495570_1:2:721:- [Lack both ends] codon-table.11	26568	4.26	203	5	4	0.71	22.5
SZEY-66A_GL0031977	[gene] locus=scaffold57394_2:1123:2490:- [Lack 5~-end] codon-table.11	50608	5.4	157	5	4	0.19	6.2
SZEY-68A_GL0074034	[gene] locus=scaffold16828_5:5170:6246:+ [Complete] codon-table.11	38486	5.04	119	5	4	0.57	21.2
T2D-102A_GL0130490	[gene] locus=scaffold8981_1:11816:13084:- [Lack 5~-end] codon-table.11	46148	4.38	174	5	4	0.28	10.7
T2D-11A_GL0081890	[gene] locus=scaffold79333_9:934:1626:- [Complete] codon-table.11	25348	5.16	180	5	4	0.57	15.2
T2D-140A_GL0049384	[gene] locus=scaffold303_1:4037:5047:+ [Lack 3~-end] codon-table.11	35569	5.21	152	5	4	0.27	12.2
T2D-15A_GL0144753	[gene] locus=scaffold80486_8:2277:5138:+ [Complete] codon-table.11	105011	5.17	199	5	4	0.18	6.8
V1.CD28-0_GL0022846	[gene] locus=scaffold11477_4:2:2044:+ [Lack 5~-end] codon-table.11	75760	4.88	161	5	4	0.17	8.1
V1.CD3-0-PN_GL0007429	[gene] locus=scaffold259_3:282:2399:- [Complete] codon-table.11	78454	4.94	161	5	4	0.2	8.7
V1.CD32-0_GL0061657	[gene] locus=scaffold75445_3:11172:12785:- [Complete] codon-table.11	59553	5.37	283	5	4	0.28	10.1
V1.CD34-0_GL0102140	[gene] locus=scaffold114833_2:2277:3347:- [Complete] codon-table.11	39751	5.62	177	5	4	0.34	18
V1.CD40-0_GL0050160	[gene] locus=scaffold8924_1:1348:2820:+ [Complete] codon-table.11	54462	4.65	156	5	4	0.24	8.6
V1.CD46-0_GL0020989	[gene] locus=scaffold9367_4:422:1177:+ [Lack 3~-end] codon-table.11	27628	8.05	152	5	4	0.51	13.5
V1.FI09_GL0040632	[gene] locus=scaffold29881_2:4320:6713:- [Complete] codon-table.11	88490	5.23	180	5	4	0.18	8.5
V1.FI10_GL0071954	[gene] locus=scaffold1722_17:4787:6907:+ [Complete] codon-table.11	78288	4.96	157	5	4	0.2	8.4
V1.UC50-1_GL0185964	[gene] locus=scaffold19249_1:3203:4420:+ [Lack 3~-end] codon-table.11	45507	4.68	228	5	4	0.29	15.5
159247771-stool2_revised_scaffold6557_1_gene10844	strand:+ start:2453 stop:3622 length:1170 start_codon:yes stop_codon:no gene_type:incomplete [Lack 3~-end] codon-table.11	43694	5.06	184	5	3	0.39	14.9
159632143-stool1_revised_scaffold21096_1_gene50664	strand:- start:1449 stop:3425 length:1977 start_codon:yes stop_codon:yes gene_type:complete [Complete] codon-table.11	73571	6.49	129	5	3	0.13	7
556268.OFAG_01408	[Complete]:- codon-table.11	48966	6.49	119	5	3	0.19	8.7
764002286-stool1_revised_C741159_1_gene90247	strand:- start:707 stop:1435 length:729 start_codon:no stop_codon:yes gene_type:incomplete [Lack 5~-end] codon-table.11	26235	5.62	131	5	3	0.39	14.9
764224817-stool2_revised_C592134_1_gene1848	strand:- start:1310 stop:2812 length:1503 start_codon:no stop_codon:yes gene_type:incomplete [Lack 5~-end] codon-table.11	53757	4.24	222	5	3	0.18	7.4
BGI-27A_GL0076773	[gene] locus=scaffold11106_4:58:1530:+ [Complete] codon-table.11	55034	5.13	184	5	3	0.17	8
DLF002_GL0015810	[gene] locus=scaffold24484_3:167:439:+ [Complete] codon-table.11	9654	5.07	135	5	3	1.34	36.7
DLF003_GL0049162	[gene] locus=scaffold54804_1:307:873:- [Complete] codon-table.11	20137	5.26	154	5	3	0.53	23.4
DLM014_GL0085856	[gene] locus=scaffold4004_10:1449:2456:+ [Complete] codon-table.11	36294	5.7	162	5	3	0.37	17.6
DLM018_GL0019708	[gene] locus=scaffold47548_9:8283:10247:+ [Complete] codon-table.11	73824	6.35	171	5	3	0.13	7.3
DLM018_GL0071033	[gene] locus=scaffold17360_4:420:2036:+ [Complete] codon-table.11	60507	5.53	220	5	3	0.27	13.9
MH0006_GL0069813	[gene] locus=scaffold29079_5:20769:22322:- [Complete] codon-table.11	56725	5.89	155	5	3	0.17	12
MH0012_GL0060821	[gene] locus=scaffold18679_11:3669:4211:- [Complete] codon-table.11	20393	9.32	129	5	3	0.52	16.7
MH0016_GL0036870	[gene] locus=scaffold22881_3:10698:13886:- [Complete] codon-table.11	117619	5.72	128	5	3	0.08	3.3
MH0018_GL0007149	[gene] locus=scaffold28877_1:267:1127:- [Complete] codon-table.11	32058	8.31	159	5	3	0.31	10.5
MH0023_GL0008939	[gene] locus=scaffold19430_1:30:902:- [Complete] codon-table.11	32436	5.36	205	5	3	0.3	12.1
MH0026_GL0039112	[gene] locus=scaffold8122_1:2326:3264:+ [Complete] codon-table.11	34526	6.95	115	5	3	0.28	13.1
MH0031_GL0004343	[gene] locus=scaffold32519_3:4641:5513:+ [Complete] codon-table.11	32641	5.52	217	5	3	0.3	13.4
MH0053_GL0075833	[gene] locus=scaffold9227_4:1:597:+ [Lack 5~-end] codon-table.11	21323	6.78	232	5	3	0.49	19.7
MH0069_GL0079041	[gene] locus=scaffold132_1:1641:2624:- [Complete] codon-table.11	36119	5.49	233	5	3	0.49	19.9
MH0089_GL0055845	[gene] locus=scaffold666_3:22430:23707:- [Complete] codon-table.11	44090	4.1	143	5	3	0.22	7.1
MH0098_GL0026840	[gene] locus=scaffold9671_10:2363:3394:- [Complete] codon-table.11	37582	5.22	113	5	3	0.36	12.5
MH0126_GL0016808	[gene] locus=scaffold97826_3:73:558:+ [Complete] codon-table.11	17104	9.59	102	5	3	0.39	8.7
MH0175_GL0111185	[gene] locus=scaffold32883_6:4820:6433:+ [Complete] codon-table.11	58916	6.78	155	5	3	0.16	8.8
MH0177_GL0077837	[gene] locus=scaffold59106_3:2:718:+ [Lack 5~-end] codon-table.11	25221	6.25	167	5	3	0.4	20.2
MH0220_GL0175599	[gene] locus=scaffold89676_1:3:2906:- [Lack both ends] codon-table.11	107843	4.97	180	5	3	0.08	4.1
MH0221_GL0036761	[gene] locus=scaffold364_2:1395:1934:- [Complete] codon-table.11	20467	9.24	129	5	3	0.74	22.3
MH0267_GL0037637	[gene] locus=scaffold24044_1:30185:31522:+ [Complete] codon-table.11	49253	6.98	135	5	3	0.26	11.7
MH0289_GL0075692	[gene] locus=scaffold35724_3:1526:3043:- [Complete] codon-table.11	53247	5.16	165	5	3	0.18	6.7
MH0292_GL0121464	[gene] locus=scaffold45943_8:17:1501:- [Complete] codon-table.11	55569	5.31	117	5	3	0.23	8.5
MH0308_GL0191932	[gene] locus=scaffold67418_3:61:810:+ [Complete] codon-table.11	27230	4.79	171	5	3	0.52	21.7
MH0328_GL0154097	[gene] locus=scaffold91342_1:2:883:+ [Lack 5~-end] codon-table.11	31173	5.13	101	5	3	0.44	11.3
MH0345_GL0135304	[gene] locus=scaffold2084_11:19458:20000:+ [Complete] codon-table.11	19924	5.03	159	5	3	0.53	25
MH0374_GL0012190	[gene] locus=C1610617_1:2:550:+ [Lack 5~-end] codon-table.11	20194	9.06	216	5	3	0.52	17
MH0407_GL0102282	[gene] locus=scaffold16996_3:1:555:- [Lack 3~-end] codon-table.11	20117	4.85	117	5	3	0.53	18.4
MH0422_GL0131478	[gene] locus=scaffold83976_3:3:1199:+ [Lack 5~-end] codon-table.11	45292	4.82	162	5	3	0.21	7.8
MH0431_GL0114000	[gene] locus=scaffold44087_1:29644:31251:- [Complete] codon-table.11	59440	5.95	167	5	3	0.28	11.4
MH0452_GL0062051	[gene] locus=scaffold53389_2:228:629:- [Complete] codon-table.11	14049	6.55	196	5	3	0.81	30.8
MH0457_GL0025117	[gene] locus=scaffold146929_4:516:2678:- [Complete] codon-table.11	78856	4.75	114	5	3	0.12	4.6
N009A_GL0050130	[gene] locus=scaffold16508_2:2734:3444:- [Lack 5~-end] codon-table.11	25950	5.9	144	5	3	0.55	21.6
NLM029_GL0019714	[gene] locus=scaffold11604_2:779:1990:- [Lack 5~-end] codon-table.11	43639	4.47	118	5	3	0.22	5.2
O2.UC15-1_GL0073124	[gene] locus=scaffold5488_14:2802:3590:- [Complete] codon-table.11	28549	5.07	148	5	3	0.83	26.3
O2.UC18-0_GL0008972	[gene] locus=scaffold36123_7:3570:4844:+ [Complete] codon-table.11	47037	4.22	149	5	3	0.2	9.9
O2.UC27-0_GL0013570	[gene] locus=scaffold2830_4:2:757:+ [Lack 5~-end] codon-table.11	27338	4.89	169	5	3	0.52	21.5
O2.UC28-0_GL0165336	[gene] locus=scaffold114175_3:272:865:- [Complete] codon-table.11	21293	9.23	109	5	3	0.49	21.8
O2.UC32-0_GL0072495	[gene] locus=scaffold8173_3:3:455:+ [Lack 5~-end] codon-table.11	16718	4.97	143	5	3	0.4	15.3
O2.UC41-1_GL0207698	[gene] locus=scaffold47326_4:3:1094:+ [Lack both ends] codon-table.11	40960	4.8	181	5	3	0.33	16.2
O2.UC4-2_GL0062711	[gene] locus=scaffold36703_3:7645:8235:- [Complete] codon-table.11	21606	4.87	102	5	3	0.3	7.1
O2.UC48-1_GL0053868	[gene] locus=scaffold27085_4:2:1027:+ [Lack 5~-end] codon-table.11	37772	5.31	149	5	3	0.26	16.4
O2.UC48-1_GL0168490	[gene] locus=C1489063_1:336:776:- [Complete] codon-table.11	15960	8.77	102	5	3	0.42	14.4
SZEY-66A_GL0022489	[gene] locus=scaffold18801_3:34:1713:+ [Lack 3~-end] codon-table.11	62068	4.87	166	5	3	0.26	11.8
T2D-112A_GL0085553	[gene] locus=scaffold39601_5:1:837:+ [Lack both ends] codon-table.11	29765	9.3	197	5	3	0.34	15.4
V1.CD3-0_GL0018971	[gene] locus=scaffold6779_4:3956:5545:- [Complete] codon-table.11	57217	9.11	231	5	3	0.16	10.4
V1.CD34-0_GL0057334	[gene] locus=scaffold66867_1:84:689:- [Lack 5~-end] codon-table.11	21671	4.6	102	5	3	0.3	7
V1.CD6-0-PN_GL0046021	[gene] locus=scaffold101080_1:160:1494:- [Complete] codon-table.11	48845	5.69	109	5	3	0.27	8.3
V1.CD6-0-PT_GL0179983	[gene] locus=scaffold54774_1:1:792:- [Lack 3~-end] codon-table.11	29428	5.83	180	5	3	0.34	13.6
V1.FI02_GL0055095	[gene] locus=scaffold9729_4:8881:10353:- [Complete] codon-table.11	55072	4.88	104	5	3	0.17	5.5
V1.FI07_GL0071583	[gene] locus=scaffold101682_1:3:557:+ [Lack both ends] codon-table.11	19889	5.26	118	5	3	0.53	17.3
V1.FI25_GL0068346	[gene] locus=scaffold3043_1:2:829:+ [Lack 5~-end] codon-table.11	29445	5.06	101	5	3	0.48	12
V1.UC11-5_GL0075142	[gene] locus=scaffold37464_2:245:937:- [Complete] codon-table.11	25172	5.33	175	5	3	0.57	16.1
V1.UC21-0_GL0054332	[gene] locus=scaffold14141_2:1468:1833:- [Complete] codon-table.11	12708	4.62	149	5	3	0.93	25.6
V1.UC52-1_GL0032676	[gene] locus=scaffold68143_11:816:2126:- [Complete] codon-table.11	47833	4.09	131	5	3	0.2	7.1
160400887-stool1_revised_C1506519_1_gene248612	strand:- start:2 stop:652 length:651 start_codon:yes stop_codon:no gene_type:incomplete [Lack 3~-end] codon-table.11	23605	5.31	70	5	2	0.27	8.8
DOM005_GL0017339	[gene] locus=scaffold13360_1:618:1178:- [Complete] codon-table.11	20687	5.48	112	5	2	0.51	16.1
HT14A_GL0019325	[gene] locus=scaffold81_1:17806:18273:+ [Complete] codon-table.11	16312	5.33	104	5	2	0.41	11.6
HT14A_GL0120491	[gene] locus=scaffold2915_14:2227:3270:+ [Complete] codon-table.11	37585	5.81	122	5	2	0.26	14.1
MH0014_GL0022707	[gene] locus=scaffold34337_1:1454:2650:+ [Complete] codon-table.11	42397	8.74	114	5	2	0.15	6.3
MH0021_GL0054709	[gene] locus=scaffold35563_2:2069:2656:+ [Complete] codon-table.11	21518	5.28	102	5	2	0.3	12.3
MH0033_GL0068667	[gene] locus=scaffold30156_4:2:679:+ [Lack both ends] codon-table.11	25331	4.87	90	5	2	0.12	4.4
MH0037_GL0042589	[gene] locus=scaffold9474_7:18575:21523:- [Complete] codon-table.11	109178	5.55	79	5	2	0.05	0.9
MH0037_GL0051865	[gene] locus=scaffold31058_1:2024:5116:- [Lack 5~-end] codon-table.11	114592	5.53	107	5	2	0.05	3.3
MH0149_GL0025946	[gene] locus=scaffold51720_4:19391:20062:+ [Complete] codon-table.11	25429	4.74	49	5	2	0.12	7.2
MH0170_GL0020419	[gene] locus=scaffold610_1:701:1102:+ [Complete] codon-table.11	14105	5.03	149	5	2	0.49	18
MH0270_GL0115739	[gene] locus=scaffold21172_1:3:1151:+ [Lack 5~-end] codon-table.11	41831	9.51	101	5	2	0.15	6.3
MH0303_GL0019548	[gene] locus=scaffold3578_3:3:791:+ [Lack both ends] codon-table.11	29515	8.24	95	5	2	0.34	15.2
MH0326_GL0120022	[gene] locus=scaffold65541_3:80580:84098:- [Complete] codon-table.11	128923	5.16	79	5	2	0.07	2.8
MH0328_GL0066909	[gene] locus=scaffold22384_12:187:1059:- [Lack 5~-end] codon-table.11	31901	6.29	41	5	2	0.2	6.2
MH0405_GL0099213	[gene] locus=scaffold1370_7:803:4351:- [Complete] codon-table.11	131937	5.71	107	5	2	0.05	3
MH0418_GL0054892	[gene] locus=scaffold114466_1:1:1398:- [Lack 3~-end] codon-table.11	48857	4.99	118	5	2	0.13	7.7
O2.UC18-1_GL0051793	[gene] locus=scaffold23665_1:2:754:+ [Lack 5~-end] codon-table.11	27944	5.55	147	5	2	0.23	12
O2.UC19-2_GL0060891	[gene] locus=scaffold29717_5:510:977:+ [Lack 3~-end] codon-table.11	16886	5.89	103	5	2	0.65	26.3
O2.UC24-2_GL0101898	[gene] locus=scaffold22397_1:16649:17983:- [Complete] codon-table.11	48922	5.79	123	5	2	0.19	14.2
O2.UC44-2_GL0213991	[gene] locus=scaffold68286_6:7147:7689:+ [Complete] codon-table.11	20235	9.21	96	5	2	0.32	16.7
O2.UC47-2_GL0099258	[gene] locus=scaffold37366_3:3:647:- [Lack both ends] codon-table.11	22717	5.83	156	5	2	0.28	16.3
O2.UC49-2_GL0088906	[gene] locus=scaffold83232_1:3:722:- [Lack both ends] codon-table.11	27068	4.72	144	5	2	0.53	17.5
O2.UC58-0_GL0057444	[gene] locus=scaffold20203_15:175:1179:- [Complete] codon-table.11	36079	8.37	131	5	2	0.17	13.8
SZEY-30A_GL0000581	[gene] locus=scaffold29827_2:44097:46637:- [Complete] codon-table.11	89366	9	201	5	2	0.07	2.8
SZEY-37A_GL0047230	[gene] locus=scaffold166_2:147:1214:- [Complete] codon-table.11	38292	4.23	131	5	2	0.16	8.2
V1.CD15-3_GL0021740	[gene] locus=scaffold13446_3:13483:17079:- [Complete] codon-table.11	131239	5.49	75	5	2	0.07	2.9
V1.CD22-0_GL0256279	[gene] locus=scaffold6790_8:128:541:- [Lack 5~-end] codon-table.11	15443	10.12	81	5	2	0.44	13.1
V1.CD29-0_GL0025268	[gene] locus=scaffold147924_2:7133:7600:- [Complete] codon-table.11	16482	5.18	104	5	2	0.41	11.6
V1.CD3-0-PT_GL0087869	[gene] locus=scaffold10006_25:2468:3808:+ [Complete] codon-table.11	48821	5.57	103	5	2	0.13	8.1
V1.CD35-0_GL0036897	[gene] locus=scaffold20165_2:8489:9517:+ [Complete] codon-table.11	36856	5.36	156	5	2	0.17	9.9
V1.CD4-0-PN_GL0114057	[gene] locus=scaffold69121_1:1:363:+ [Lack 5~-end] codon-table.11	13510	10.2	81	5	2	0.51	15
V1.CD43-0_GL0026127	[gene] locus=scaffold28190_2:7:1047:- [Lack 5~-end] codon-table.11	38126	9.54	95	5	2	0.25	10.4
V1.CD6-0-PT_GL0039159	[gene] locus=C1635307_1:2:574:+ [Lack 5~-end] codon-table.11	21209	5.56	124	5	2	0.31	8.9
158802708-stool1_revised_C1002973_1_gene48424	strand:+ start:509 stop:1198 length:690 start_codon:yes stop_codon:yes gene_type:complete [Complete] codon-table.11	26145	6.06	36	5	1	0.12	3.1
159227541-stool2_revised_scaffold30091_1_gene113489	strand:- start:3401 stop:4381 length:981 start_codon:no stop_codon:yes gene_type:incomplete [Lack 5~-end] codon-table.11	36719	6.61	29	5	1	0.08	2.5
545696.HOLDEFILI_03945	[Complete]:- codon-table.11	66738	4.57	24	5	1	0.04	1.3
656440.ECKG_02725	[Complete]:- codon-table.11	13191	9.72	34	5	1	0.23	5.8
764487809-stool2_revised_scaffold22559_1_gene180817	strand:- start:869 stop:1936 length:1068 start_codon:yes stop_codon:yes gene_type:complete [Complete] codon-table.11	41701	8.67	55	5	1	0.07	2.3
764588959-stool1_revised_C829911_1_gene123928	strand:+ start:1 stop:1431 length:1431 start_codon:no stop_codon:yes gene_type:incomplete [Lack 5~-end] codon-table.11	55054	5.25	30	5	1	0.05	3.4
764588959-stool1_revised_scaffold27419_1_gene113897	strand:+ start:642 stop:1643 length:1002 start_codon:yes stop_codon:yes gene_type:complete [Complete] codon-table.11	36607	6.71	34	5	1	0.08	2.1
DLM008_GL0041332	[gene] locus=scaffold11348_26:2866:3171:- [Complete] codon-table.11	11922	9.62	36	5	1	0.26	6.9
DOM026_GL0019353	[gene] locus=scaffold6334_6:2:448:+ [Lack 5~-end] codon-table.11	16845	6.58	42	5	1	0.18	6.8
MH0003_GL0036756	[gene] locus=scaffold8319_1:168:1022:- [Complete] codon-table.11	28579	9.39	24	5	1	0.11	3.9
MH0006_GL0068688	[gene] locus=scaffold56778_2:219:440:+ [Complete] codon-table.11	8635	9.47	35	5	1	0.37	9.6
MH0016_GL0080090	[gene] locus=scaffold35943_1:5257:7446:- [Complete] codon-table.11	82306	7.16	74	5	1	0.04	1.2
MH0052_GL0072313	[gene] locus=scaffold4156_1:99:641:- [Lack 5~-end] codon-table.11	19824	9.32	42	5	1	0.15	5.6
MH0064_GL0009905	[gene] locus=scaffold12176_4:3395:5707:+ [Complete] codon-table.11	91172	8.12	38	5	1	0.03	1
MH0080_GL0012249	[gene] locus=scaffold21033_1:7905:8627:+ [Complete] codon-table.11	27642	4.89	42	5	1	0.11	3.3
MH0086_GL0066825	[gene] locus=scaffold23551_1:10637:11815:+ [Complete] codon-table.11	42928	8.77	42	5	1	0.07	2
MH0151_GL0001038	[gene] locus=scaffold15590_30:1:363:+ [Lack 5~-end] codon-table.11	13736	5.39	42	5	1	0.23	9.2
MH0161_GL0010232	[gene] locus=scaffold47486_4:2:469:+ [Lack 5~-end] codon-table.11	17731	5.37	27	5	1	0.17	8.4
MH0167_GL0018214	[gene] locus=scaffold55136_7:310:1182:+ [Lack 3~-end] codon-table.11	34416	6.74	42	5	1	0.09	3.4
MH0168_GL0006934	[gene] locus=scaffold112963_2:3:131:+ [Lack 5~-end] codon-table.11	5040	10.82	63	5	1	0.68	19
MH0197_GL0117515	[gene] locus=scaffold36358_12:6615:10277:- [Complete] codon-table.11	134815	9.13	27	5	1	0.02	1.7
MH0198_GL0065233	[gene] locus=scaffold13893_10:1269:1829:- [Complete] codon-table.11	22016	4.92	42	5	1	0.14	4.3
MH0211_GL0188875	[gene] locus=scaffold21447_3:3301:4296:+ [Complete] codon-table.11	39379	5.29	47	5	1	0.08	2.7
MH0250_GL0093897	[gene] locus=scaffold40288_1:18147:19889:+ [Complete] codon-table.11	65232	6.36	26	5	1	0.05	1.6
MH0252_GL0149004	[gene] locus=scaffold5650_1:1:207:+ [Lack 5~-end] codon-table.11	7894	5.12	28	5	1	0.41	23.5
MH0252_GL0237263	[gene] locus=scaffold12917_3:4498:5316:+ [Complete] codon-table.11	30397	5.18	23	5	1	0.1	4
MH0328_GL0019731	[gene] locus=scaffold65326_4:137:841:- [Complete] codon-table.11	26909	4.61	36	5	1	0.11	3
MH0329_GL0065864	[gene] locus=scaffold1395_2:11890:13974:+ [Complete] codon-table.11	81444	5.72	47	5	1	0.04	2.4
MH0340_GL0006481	[gene] locus=scaffold13391_3:32179:33057:- [Complete] codon-table.11	33524	6.27	54	5	1	0.09	2.7
MH0357_GL0043270	[gene] locus=scaffold48860_3:2598:5117:- [Complete] codon-table.11	94698	9.11	35	5	1	0.03	0.8
MH0397_GL0062943	[gene] locus=scaffold23817_35:1741:3090:- [Complete] codon-table.11	52523	5.66	38	5	1	0.06	1.8
MH0412_GL0093056	[gene] locus=scaffold54791_2:2390:3640:- [Complete] codon-table.11	46174	5.5	42	5	1	0.06	1.9
MH0423_GL0046722	[gene] locus=scaffold50399_3:12730:14175:- [Complete] codon-table.11	53403	4.8	34	5	1	0.06	1.5
MH0442_GL0149458	[gene] locus=scaffold113850_1:2:652:- [Lack 3~-end] codon-table.11	25142	7.71	36	5	1	0.12	4.6
MH0447_GL0306216	[gene] locus=scaffold193239_2:30856:31548:- [Complete] codon-table.11	25615	9.75	42	5	1	0.12	4.3
NLF007_GL0005682	[gene] locus=scaffold47872_12:3:542:- [Lack 3~-end] codon-table.11	20648	5.86	30	5	1	0.15	6.1
O2.CD3-0-PT_GL0076835	[gene] locus=scaffold29838_1:9499:13503:+ [Complete] codon-table.11	149593	4.78	24	5	1	0.02	0.7
O2.UC30-0_GL0031560	[gene] locus=scaffold56183_7:442:603:+ [Lack 3~-end] codon-table.11	5885	5.21	42	5	1	0.56	13
O2.UC37-1_GL0101059	[gene] locus=scaffold38286_1:4979:6715:+ [Lack 3~-end] codon-table.11	58313	4.54	28	5	1	0.05	2.6
T2D-120A_GL0005362	[gene] locus=scaffold10646_6:455:1015:- [Complete] codon-table.11	20939	8.73	32	5	1	0.14	5.4
T2D-35A_GL0030327	[gene] locus=scaffold7770_1:759:1115:+ [Complete] codon-table.11	13855	8.91	36	5	1	0.22	5.9
T2D-61A_GL0026900	[gene] locus=scaffold7406_2:118059:118361:+ [Complete] codon-table.11	11697	4.7	35	5	1	0.27	11
V1.CD20-0_GL0106249	[gene] locus=C669657_1:248:478:+ [Complete] codon-table.11	8726	9.69	27	5	1	0.36	11.8
V1.CD31-0_GL0079668	[gene] locus=scaffold42313_3:1553:4936:+ [Complete] codon-table.11	125882	5.12	36	5	1	0.02	1.1
V1.CD49-0_GL0198913	[gene] locus=scaffold33948_15:549:1094:+ [Complete] codon-table.11	20591	5.81	63	5	1	0.15	5
V1.FI32_GL0235985	[gene] locus=scaffold23557_1:4952:6313:- [Complete] codon-table.11	53215	5.66	35	5	1	0.06	1.5
V1.UC26-4_GL0170426	[gene] locus=scaffold14127_1:4264:11511:- [Complete] codon-table.11	262079	5.11	27	5	1	0.01	0.4
V1.UC35-0_GL0130196	[gene] locus=scaffold25040_1:697:876:- [Lack 5~-end] codon-table.11	6705	6.48	36	5	1	0.49	11.9
V1.UC36-0_GL0134612	[gene] locus=scaffold76358_3:3:311:- [Lack 3~-end] codon-table.11	11935	8.48	39	5	1	0.26	9.7
V1.UC40-1_GL0077225	[gene] locus=scaffold13422_3:1:807:+ [Lack 5~-end] codon-table.11	30311	5.11	49	5	1	0.1	3.7
V1.UC47-0_GL0108137	[gene] locus=scaffold1655_31:1425:1604:- [Lack 5~-end] codon-table.11	7003	8.15	34	5	1	1.15	15.3
V1.UC52-1_GL0031681	[gene] locus=scaffold71637_3:1:705:+ [Lack both ends] codon-table.11	26433	4.98	34	5	1	0.11	3
V1.UC53-0_GL0124220	[gene] locus=scaffold26738_4:91:747:- [Lack 5~-end] codon-table.11	24811	6.34	29	5	1	0.12	3.2
V1.UC55-0_GL0058547	[gene] locus=scaffold49241_1:2:565:- [Lack 3~-end] codon-table.11	20314	4.95	33	5	1	0.15	5.9
V1.UC8-0_GL0005811	[gene] locus=C1238427_1:1:261:+ [Lack 5~-end] codon-table.11	9083	4.42	69	5	1	0.35	14
159227541-stool1_revised_C496233_1_gene75653	strand:+ start:1828 stop:9696 length:7869 start_codon:yes stop_codon:yes gene_type:complete [Complete] codon-table.11	283426	4.82	144	4	4	0.04	1.7
159268001-stool1_revised_C1106135_1_gene4442	strand:- start:390 stop:3749 length:3360 start_codon:no stop_codon:yes gene_type:incomplete [Lack 5~-end] codon-table.11	123758	7.99	195	4	4	0.1	5.4
445973.CLOBAR_00673	[Complete]:- codon-table.11	85588	6.02	236	4	4	0.11	4.6
BGI002A_GL0080347	[gene] locus=scaffold82876_1:27081:34970:+ [Complete] codon-table.11	284405	4.85	152	4	4	0.04	1.5
BGI089A_GL0014831	[gene] locus=scaffold48316_1:1011:4043:+ [Complete] codon-table.11	111395	5.06	132	4	4	0.11	5.5
DLM001_GL0035039	[gene] locus=scaffold309_6:1:2646:- [Lack both ends] codon-table.11	98036	5.04	167	4	4	0.23	10.1
MH0001_GL0012802	[gene] locus=scaffold6390_1:21149:22609:+ [Complete] codon-table.11	52346	6.14	172	4	4	0.18	4.7
MH0002_GL0017566	[gene] locus=scaffold29289_2:6986:8281:+ [Complete] codon-table.11	46719	5.6	246	4	4	0.28	14.8
MH0004_GL0020684	[gene] locus=scaffold1719_3:6781:8097:+ [Complete] codon-table.11	49195	5.25	196	4	4	0.34	15.3
MH0005_GL0013962	[gene] locus=scaffold4926_1:3209:5344:- [Complete] codon-table.11	81048	6.14	94	4	4	0.2	8.2
MH0006_GL0111040	[gene] locus=scaffold16101_3:264:2609:- [Complete] codon-table.11	87592	5.08	168	4	4	0.14	5.4
MH0026_GL0024394	[gene] locus=scaffold2511_12:487:4032:+ [Complete] codon-table.11	130628	5.64	181	4	4	0.09	4.1
MH0030_GL0027738	[gene] locus=scaffold6753_2:22889:24640:- [Complete] codon-table.11	64442	5.43	157	4	4	0.2	8.6
MH0041_GL0059548	[gene] locus=scaffold10002_5:964:2151:- [Complete] codon-table.11	43812	5.38	131	4	4	0.3	10.1
MH0046_GL0051985	[gene] locus=scaffold1737_2:2:2920:+ [Lack 5~-end] codon-table.11	107624	5.22	230	4	4	0.11	4.5
MH0050_GL0061398	[gene] locus=scaffold40532_2:181:3225:- [Complete] codon-table.11	112644	6.6	177	4	4	0.11	5.9
MH0057_GL0017669	[gene] locus=scaffold10201_7:292:1848:- [Lack 5~-end] codon-table.11	56671	4.92	212	4	4	0.29	11
MH0060_GL0054616	[gene] locus=scaffold3330_3:2409:5084:+ [Complete] codon-table.11	98942	5.13	195	4	4	0.12	6.5
MH0086_GL0093736	[gene] locus=scaffold17193_4:227:1108:- [Complete] codon-table.11	31949	5.41	269	4	4	0.57	28.7
MH0087_GL0043812	[gene] locus=scaffold88_6:5538:7655:+ [Complete] codon-table.11	78483	4.94	159	4	4	0.2	6.2
MH0089_GL0033973	[gene] locus=scaffold7061_1:302:751:+ [Complete] codon-table.11	15877	7.88	160	4	4	1.03	28.2
MH0092_GL0077945	[gene] locus=scaffold60916_9:1720:6306:- [Complete] codon-table.11	167519	4.72	196	4	4	0.11	5
MH0126_GL0102920	[gene] locus=scaffold130656_1:267:752:+ [Complete] codon-table.11	17278	8.81	183	4	4	0.92	26.7
MH0135_GL0091642	[gene] locus=scaffold2344_6:1650:4292:+ [Complete] codon-table.11	97518	5.11	171	4	4	0.2	10.2
MH0141_GL0037895	[gene] locus=scaffold88290_1:3:1322:+ [Lack 5~-end] codon-table.11	49348	5.2	196	4	4	0.26	15.5
MH0152_GL0051471	[gene] locus=scaffold26154_7:4230:6548:+ [Complete] codon-table.11	86315	5.21	162	4	4	0.14	7.4
MH0161_GL0108235	[gene] locus=scaffold496_13:133:2256:+ [Complete] codon-table.11	78988	4.99	166	4	4	0.2	9.5
MH0164_GL0057173	[gene] locus=scaffold10274_1:330:3701:+ [Complete] codon-table.11	125391	4.98	243	4	4	0.12	6.6
MH0176_GL0138854	[gene] locus=scaffold70341_3:71180:72772:- [Complete] codon-table.11	57329	4.86	193	4	4	0.22	14
MH0181_GL0016727	[gene] locus=scaffold38265_29:1812:3128:- [Complete] codon-table.11	49427	5.32	196	4	4	0.34	16.4
MH0181_GL0092863	[gene] locus=scaffold22965_8:9663:10847:- [Complete] codon-table.11	43782	5.2	128	4	4	0.3	14
MH0197_GL0128483	[gene] locus=scaffold145134_6:2:2611:- [Lack 3~-end] codon-table.11	96883	4.95	171	4	4	0.16	6.2
MH0199_GL0004456	[gene] locus=scaffold37075_1:1510:4899:+ [Complete] codon-table.11	125126	5.2	153	4	4	0.07	6.4
MH0217_GL0129749	[gene] locus=scaffold67183_2:110:1327:- [Complete] codon-table.11	42489	5.85	128	4	4	0.23	11.9
MH0250_GL0004191	[gene] locus=scaffold110046_5:176:2656:+ [Lack 3~-end] codon-table.11	92277	4.91	131	4	4	0.21	8
MH0251_GL0137853	[gene] locus=scaffold5_1:12519:15185:- [Complete] codon-table.11	98154	5.05	194	4	4	0.13	6.9
MH0272_GL0121372	[gene] locus=scaffold34007_1:16036:18153:+ [Complete] codon-table.11	78756	4.91	166	4	4	0.2	9.5
MH0298_GL0092452	[gene] locus=scaffold104012_4:4814:7093:+ [Complete] codon-table.11	84542	5.12	161	4	4	0.15	6.7
MH0343_GL0122981	[gene] locus=scaffold9285_1:2:2323:+ [Lack 5~-end] codon-table.11	85955	5.22	176	4	4	0.18	6.1
MH0351_GL0057116	[gene] locus=scaffold25405_1:2730:5426:- [Complete] codon-table.11	99507	4.88	162	4	4	0.19	6.7
MH0368_GL0003216	[gene] locus=scaffold49008_3:2178:3617:- [Complete] codon-table.11	52590	4.26	222	4	4	0.25	10.9
MH0370_GL0124192	[gene] locus=scaffold32536_8:494:3124:+ [Complete] codon-table.11	97450	5.03	151	4	4	0.2	8.9
MH0372_GL0030500	[gene] locus=scaffold43976_2:957:2438:- [Lack 5~-end] codon-table.11	53767	5.91	172	4	4	0.24	6.7
MH0400_GL0043956	[gene] locus=scaffold79424_1:3:1517:+ [Lack 5~-end] codon-table.11	55017	4.92	177	4	4	0.3	11.3
MH0417_GL0002128	[gene] locus=scaffold33619_2:423:2540:+ [Complete] codon-table.11	78779	4.87	152	4	4	0.16	7.8
O2.CD1-0-PT_GL0091861	[gene] locus=scaffold44386_1:3786:5894:+ [Complete] codon-table.11	76022	4.97	162	4	4	0.21	13.5
O2.CD2-0_GL0013195	[gene] locus=scaffold24251_1:1654:3789:- [Complete] codon-table.11	81568	5.94	94	4	4	0.15	8.2
O2.UC11-2_GL0061531	[gene] locus=scaffold6479_4:189:2144:- [Lack 5~-end] codon-table.11	72372	4.9	161	4	4	0.17	5.8
O2.UC12-1_GL0060944	[gene] locus=scaffold25695_1:1:2127:+ [Lack 5~-end] codon-table.11	79026	4.84	152	4	4	0.2	8.6
O2.UC35-1_GL0016354	[gene] locus=scaffold98434_1:1:2682:+ [Lack 5~-end] codon-table.11	99089	5.04	184	4	4	0.16	8.4
O2.UC41-1_GL0076521	[gene] locus=scaffold22745_1:565:2634:+ [Complete] codon-table.11	76582	4.93	175	4	4	0.16	7.7
O2.UC48-0_GL0000051	[gene] locus=scaffold133638_3:35960:37378:+ [Complete] codon-table.11	52013	4.91	178	4	4	0.25	12.9
O2.UC5-1_GL0032422	[gene] locus=scaffold30886_2:68:1756:+ [Complete] codon-table.11	62427	4.78	174	4	4	0.2	9.8
O2.UC7-1_GL0046851	[gene] locus=scaffold350_2:82402:85206:- [Complete] codon-table.11	104142	5.2	166	4	4	0.18	6.9
O2.UC7-1_GL0181855	[gene] locus=scaffold89309_2:3391:6030:+ [Complete] codon-table.11	97548	5.16	217	4	4	0.2	9.6
SZEY-78A_GL0090293	[gene] locus=C508591_1:3:812:+ [Lack both ends] codon-table.11	27914	4.6	203	4	4	0.67	20.7
T2D-135A_GL0047488	[gene] locus=scaffold55907_1:30778:33456:+ [Complete] codon-table.11	105013	5.63	118	4	4	0.12	6.4
T2D-135A_GL0090373	[gene] locus=scaffold4891_2:67116:68303:- [Complete] codon-table.11	43868	5.22	119	4	4	0.3	12.7
T2D-13A_GL0043123	[gene] locus=scaffold18166_1:1230:3914:+ [Complete] codon-table.11	98891	5.07	195	4	4	0.12	6.8
T2D-178A_GL0082656	[gene] locus=scaffold9046_3:209:1636:- [Lack 5~-end] codon-table.11	52383	5.15	207	4	4	0.25	10.7
T2D-187A_GL0028502	[gene] locus=scaffold47005_3:1:438:+ [Lack 5~-end] codon-table.11	16623	5.42	155	4	4	0.97	38.6
T2D-189A_GL0029537	[gene] locus=scaffold1962_1:3:1439:- [Lack both ends] codon-table.11	52456	4.95	145	4	4	0.32	13.8
T2D-22A_GL0131822	[gene] locus=scaffold23622_14:316:1893:+ [Complete] codon-table.11	56824	5.09	113	4	4	0.17	10.7
T2D-33A_GL0014512	[gene] locus=scaffold42950_6:4626:6080:+ [Complete] codon-table.11	52696	6.45	173	4	4	0.18	5.2
T2D-6A_GL0085432	[gene] locus=scaffold26249_12:109:1827:+ [Complete] codon-table.11	62393	5.75	127	4	4	0.26	10.8
V1.CD18-0_GL0078671	[gene] locus=scaffold13407_3:2:799:- [Lack 3~-end] codon-table.11	29643	6.45	152	4	4	0.34	15
V1.CD19-0_GL0177345	[gene] locus=scaffold41251_1:3:3194:+ [Lack 5~-end] codon-table.11	117929	5.44	89	4	4	0.13	7.1
V1.CD7-4_GL0056182	[gene] locus=scaffold31062_1:37235:39352:- [Complete] codon-table.11	78640	4.93	148	4	4	0.2	6.8
V1.FI14_GL0248360	[gene] locus=scaffold74423_1:20073:22703:- [Complete] codon-table.11	97101	5.13	171	4	4	0.2	9
V1.FI17_GL0164426	[gene] locus=scaffold18303_1:1748:4381:- [Complete] codon-table.11	97186	5.04	176	4	4	0.16	5.9
V1.FI19_GL0020438	[gene] locus=scaffold8765_2:3:1832:+ [Lack 5~-end] codon-table.11	66999	4.94	224	4	4	0.19	7.9
V1.UC23-0_GL0053414	[gene] locus=scaffold10241_14:1:699:- [Lack 3~-end] codon-table.11	25549	6.75	237	4	4	0.56	21.9
158499257-stool2_revised_scaffold13078_3_gene6969	strand:- start:1 stop:1191 length:1191 start_codon:yes stop_codon:no gene_type:incomplete [Lack 3~-end] codon-table.11	44036	9.14	127	4	3	0.22	9.6
556261.HMPREF0240_04385	[Complete]:- codon-table.11	37263	5.15	134	4	3	0.26	14.2
763860675-stool2_revised_scaffold4583_1_gene16583	strand:- start:2 stop:2179 length:2178 start_codon:yes stop_codon:no gene_type:incomplete [Lack 3~-end] codon-table.11	80953	5	160	4	3	0.2	9.5
BGI-17A_GL0019749	[gene] locus=scaffold34571_2:481:1998:- [Lack 5~-end] codon-table.11	56944	5.74	121	4	3	0.23	9.7
DLM001_GL0029131	[gene] locus=scaffold23934_2:22964:23515:- [Complete] codon-table.11	19530	6.56	160	4	3	0.54	21.3
MH0001_GL0020737	[gene] locus=scaffold13695_1:728:1486:+ [Complete] codon-table.11	28217	5.49	126	4	3	0.5	17.9
MH0003_GL0018734	[gene] locus=scaffold14393_2:11229:13643:+ [Complete] codon-table.11	89953	4.66	177	4	3	0.1	5.7
MH0003_GL0066745	[gene] locus=scaffold38281_1:1870:2409:+ [Complete] codon-table.11	20138	9.22	133	4	3	0.53	21.8
MH0005_GL0007509	[gene] locus=scaffold21702_2:647:1168:+ [Complete] codon-table.11	18983	8.69	205	4	3	0.56	20.8
MH0006_GL0055032	[gene] locus=scaffold20286_2:3506:5290:- [Complete] codon-table.11	66281	5.44	116	4	3	0.14	5.9
MH0006_GL0076388	[gene] locus=scaffold144603_1:1:543:+ [Lack 5~-end] codon-table.11	19810	4.72	120	4	3	0.54	17.2
MH0006_GL0081469	[gene] locus=scaffold37252_1:12976:14547:+ [Complete] codon-table.11	57199	6.16	136	4	3	0.16	9
MH0006_GL0099382	[gene] locus=scaffold89255_5:7302:7853:- [Complete] codon-table.11	20994	5.44	86	4	3	0.5	18
MH0009_GL0034627	[gene] locus=scaffold17660_1:1:861:+ [Lack 5~-end] codon-table.11	31985	8.33	150	4	3	0.31	10.5
MH0012_GL0034971	[gene] locus=scaffold9360_12:366:1892:- [Complete] codon-table.11	57358	5.01	109	4	3	0.22	9.8
MH0016_GL0012482	[gene] locus=scaffold21469_1:2524:3315:+ [Complete] codon-table.11	28135	5.45	197	4	3	0.5	14.4
MH0016_GL0059838	[gene] locus=scaffold40533_3:25492:27099:+ [Complete] codon-table.11	59351	6.19	235	4	3	0.28	11
MH0023_GL0005308	[gene] locus=scaffold19266_1:383:1243:+ [Complete] codon-table.11	32161	8.62	210	4	3	0.31	16.4
MH0023_GL0029766	[gene] locus=scaffold3896_2:2380:3228:- [Complete] codon-table.11	31967	9.23	161	4	3	0.31	11.3
MH0026_GL0044154	[gene] locus=scaffold2850_1:572:2038:+ [Complete] codon-table.11	51709	8.94	174	4	3	0.25	11.1
MH0035_GL0032082	[gene] locus=C844460_1:3:656:+ [Lack both ends] codon-table.11	23909	5.45	240	4	3	0.82	37.6
MH0057_GL0016534	[gene] locus=scaffold7813_2:17558:18964:+ [Complete] codon-table.11	54420	5.68	141	4	3	0.17	4.9
MH0077_GL0010105	[gene] locus=scaffold56720_1:3568:5046:+ [Complete] codon-table.11	55702	5.02	109	4	3	0.17	8.9
MH0083_GL0055407	[gene] locus=scaffold41397_2:907:2121:- [Complete] codon-table.11	46355	5.19	123	4	3	0.21	8.7
MH0086_GL0113062	[gene] locus=scaffold86_14:4050:6119:+ [Complete] codon-table.11	76623	4.9	113	4	3	0.12	8
MH0087_GL0040866	[gene] locus=scaffold8974_12:335:2212:- [Complete] codon-table.11	66755	4.77	147	4	3	0.14	7.2
MH0088_GL0011041	[gene] locus=scaffold56751_2:9290:10627:+ [Complete] codon-table.11	49188	4.22	118	4	3	0.19	16.4
MH0094_GL0068434	[gene] locus=scaffold11863_1:1747:4413:- [Complete] codon-table.11	93870	9.36	138	4	3	0.1	4.5
MH0133_GL0037821	[gene] locus=scaffold51655_3:2:1075:+ [Lack 5~-end] codon-table.11	40782	4.99	187	4	3	0.33	12
MH0133_GL0045518	[gene] locus=scaffold21975_1:33:1340:- [Complete] codon-table.11	48340	5.46	167	4	3	0.27	14
MH0137_GL0027692	[gene] locus=scaffold63241_4:449:2311:- [Complete] codon-table.11	67054	8.57	114	4	3	0.24	7.1
MH0141_GL0127757	[gene] locus=scaffold19785_39:394:903:+ [Complete] codon-table.11	19654	5.02	83	4	3	0.54	4.7
MH0143_GL0154595	[gene] locus=scaffold16937_7:3528:5012:- [Complete] codon-table.11	55584	5.25	94	4	3	0.23	8.3
MH0145_GL0095999	[gene] locus=scaffold70923_1:14852:16879:+ [Complete] codon-table.11	75642	7.55	127	4	3	0.12	5.6
MH0147_GL0076795	[gene] locus=scaffold96183_1:30:1634:- [Complete] codon-table.11	59383	5.89	216	4	3	0.28	9.4
MH0189_GL0130245	[gene] locus=scaffold112822_1:28022:29317:+ [Complete] codon-table.11	47877	5.45	122	4	3	0.27	11.1
MH0189_GL0152252	[gene] locus=scaffold41442_1:3:746:- [Lack both ends] codon-table.11	27721	5.14	216	4	3	0.67	30.2
MH0197_GL0191185	[gene] locus=scaffold76073_2:32409:33626:- [Complete] codon-table.11	44519	5.24	138	4	3	0.3	13.8
MH0203_GL0013763	[gene] locus=scaffold1044_4:5895:6953:+ [Complete] codon-table.11	37785	5.23	152	4	3	0.26	13.9
[truncated: 10,891 more rows]

## Sheet: B) I_2
Protein_AC	Description/Name	MW_(Da)	pI	ProtScore	PSMs	Peptidos	emPAI	Cobertura
V1.UC17-2_GL0116462	[gene] locus=scaffold72761_3:25730:27376:+ [Complete] codon-table.11	62599	5.55	154	4	4	0.2	7.5
MH0230_GL0089844	[gene] locus=scaffold43843_2:4631:6277:- [Complete] codon-table.11	62573	5.39	111	3	3	0.15	7.7
MH0338_GL0184328	[gene] locus=scaffold59745_2:6993:8648:- [Complete] codon-table.11	62646	5.4	105	3	3	0.15	6.4
V1.FI11_GL0106212	[gene] locus=scaffold94772_1:85993:87642:+ [Complete] codon-table.11	62810	5.68	111	3	3	0.15	5.6
O2.UC17-0_GL0009803	[gene] locus=scaffold10373_5:9264:10973:+ [Complete] codon-table.11	64916	5.84	72	2	2	0.14	6.3
DLM018_GL0058255	[gene] locus=scaffold351_5:2040:3236:- [Complete] codon-table.11	44321	5.68	36	2	1	0.07	2.3
MH0199_GL0004456	[gene] locus=scaffold37075_1:1510:4899:+ [Complete] codon-table.11	125126	5.2	3659	124	62	2.06	44.4
T2D-53A_GL0092395	[gene] locus=scaffold87921_1:123354:126599:- [Lack 5~-end] codon-table.11	119165	4.99	3305	110	56	1.86	39.9
737052003-stool1_revised_scaffold32449_1_gene81804	strand:+ start:1 stop:3279 length:3279 start_codon:no stop_codon:yes gene_type:incomplete [Lack 5~-end] codon-table.11	120476	4.93	2797	98	45	1.45	36.4
NOM010_GL0041204	[gene] locus=C535642_1:3:3143:+ [Lack 5~-end] codon-table.11	118117	5.07	2707	91	39	1.37	35.8
N029A_GL0077531	[gene] locus=scaffold34195_1:152889:156086:- [Lack 5~-end] codon-table.11	117511	4.89	2369	83	40	1.27	34.7
SZEY-73A_GL0013901	[gene] locus=scaffold9545_2:7918:10782:+ [Complete] codon-table.11	105714	4.83	2321	76	36	1.77	43.2
DLM013_GL0037207	[gene] locus=C719370_1:3:3128:+ [Lack 5~-end] codon-table.11	117135	5.02	2070	68	30	1.01	29.2
MH0127_GL0067595	[gene] locus=scaffold574_6:3434:7408:+ [Complete] codon-table.11	141013	6.52	2327	67	41	1.24	35.1
O2.UC17-1_GL0099902	[gene] locus=scaffold32703_2:203:3907:+ [Lack 3~-end] codon-table.11	132255	5.2	2543	64	36	1.16	35
NOM010_GL0051245	[gene] locus=scaffold41506_1:23541:26381:- [Complete] codon-table.11	104955	4.76	1604	50	26	1.11	30.9
MH0145_GL0031362	[gene] locus=scaffold18_15:11610:14738:- [Complete] codon-table.11	112041	4.1	1281	47	19	0.6	23.5
O2.UC7-0_GL0088473	[gene] locus=scaffold5750_2:3:3605:- [Lack 3~-end] codon-table.11	129737	4.03	1205	46	18	0.5	19.5
N085A_GL0021829	[gene] locus=scaffold48_13:16028:19198:+ [Complete] codon-table.11	113355	4.08	1190	45	17	0.47	19.3
MH0012_GL0231760	[gene] locus=scaffold20285_4:138:689:- [Complete] codon-table.11	20404	5.48	1182	40	17	8.23	59
T2D-12A_GL0027123	[gene] locus=C658791_1:1:609:+ [Lack 5~-end] codon-table.11	22641	5.65	1255	40	17	6.47	54
T2D-57A_GL0107451	[gene] locus=scaffold5_1:1:3303:+ [Lack 5~-end] codon-table.11	122803	4.96	1542	38	26	0.85	28.1
O2.UC7-0_GL0077881	[gene] locus=scaffold41560_11:3650:4873:- [Lack 5~-end] codon-table.11	44033	4.97	1130	35	15	1.34	39.6
T2D-78A_GL0028293	[gene] locus=scaffold39737_1:156310:160236:+ [Complete] codon-table.11	140473	4.03	845	35	12	0.26	13.5
MH0370_GL0042621	[gene] locus=scaffold48746_2:12268:15561:- [Complete] codon-table.11	121162	5.42	1449	34	24	0.78	33.2
MH0313_GL0040557	[gene] locus=scaffold61914_1:3:1517:+ [Lack both ends] codon-table.11	56745	4.97	1193	34	19	1.78	39.6
NLM008_GL0021843	[gene] locus=scaffold29600_5:278:1636:+ [Complete] codon-table.11	49037	5.34	742	34	13	0.91	30.3
T2D-135A_GL0018866	[gene] locus=scaffold31703_1:28529:29866:- [Complete] codon-table.11	48780	5.51	660	34	13	1.16	32.6
MH0313_GL0092749	[gene] locus=scaffold94610_3:1:495:- [Lack 3~-end] codon-table.11	18217	5	1168	33	16	5.44	57
MH0443_GL0134565	[gene] locus=scaffold24301_9:395:3544:- [Complete] codon-table.11	115640	4.81	1252	32	21	0.7	28.3
MH0400_GL0071356	[gene] locus=scaffold64234_1:2165:3730:+ [Complete] codon-table.11	55740	4.81	1163	32	16	1.18	36.5
O2.UC36-0_GL0003078	[gene] locus=scaffold9391_3:1121:2452:- [Complete] codon-table.11	48576	5.14	661	32	12	0.92	23.3
MH0212_GL0064790	[gene] locus=scaffold8620_6:582:1133:+ [Complete] codon-table.11	20393	5.22	1050	31	15	7.03	59
O2.UC46-1_GL0109045	[gene] locus=scaffold34228_1:14233:17757:+ [Complete] codon-table.11	128495	5.63	645	31	11	0.31	10.8
MH0128_GL0041497	[gene] locus=scaffold6076_2:26202:27551:+ [Complete] codon-table.11	49281	6.04	557	31	10	0.8	25.4
V1.CD1-0-PN_GL0033962	[gene] locus=scaffold55113_1:142:579:+ [Complete] codon-table.11	15631	4.72	590	31	8	4.03	66.9
764325968-stool2_revised_scaffold21770_1_gene2063	strand:- start:3 stop:1766 length:1764 start_codon:yes stop_codon:no gene_type:incomplete [Lack 3~-end] codon-table.11	63799	4.14	928	30	14	0.72	28.7
T2D-133A_GL0085920	[gene] locus=scaffold12980_1:10433:11902:+ [Complete] codon-table.11	53303	5.47	637	30	11	0.63	22.9
MH0003_GL0076047	[gene] locus=scaffold16727_1:264:1601:- [Complete] codon-table.11	48964	5.64	524	30	10	0.91	27.6
MH0060_GL0046490	[gene] locus=scaffold10658_4:2696:4048:- [Complete] codon-table.11	49456	5.61	581	30	10	0.79	20.7
MH0176_GL0026229	[gene] locus=scaffold52593_4:91:1566:- [Lack 5~-end] codon-table.11	54471	8.22	534	30	9	0.45	20.6
MH0253_GL0198191	[gene] locus=scaffold33634_1:714:1148:+ [Complete] codon-table.11	15526	7.88	486	30	7	2.54	59.7
T2D-105A_GL0042093	[gene] locus=scaffold30414_1:15939:18758:- [Lack 5~-end] codon-table.11	104114	4.77	851	29	14	0.44	16.4
411485.FAEPRAM212_01761	[Complete]:- codon-table.11	132217	5.92	576	29	10	0.3	10.5
MH0244_GL0108969	[gene] locus=scaffold46662_2:1252:2604:- [Complete] codon-table.11	49428	5.61	572	29	10	0.8	20.7
MH0428_GL0007442	[gene] locus=scaffold85917_1:201:1538:- [Complete] codon-table.11	48755	5.76	483	29	9	0.81	27
T2D-48A_GL0119474	[gene] locus=scaffold16712_2:14908:16245:- [Complete] codon-table.11	48601	5.49	492	29	9	0.71	25.2
V1.CD38-0_GL0190502	[gene] locus=scaffold73028_1:15181:16518:+ [Complete] codon-table.11	48820	5.73	492	29	9	0.7	25.2
HT25A_GL0106997	[gene] locus=scaffold9024_6:181:726:+ [Complete] codon-table.11	20142	5.33	488	29	7	1.33	30.9
NLM032_GL0081476	[gene] locus=scaffold68525_2:35911:37611:- [Complete] codon-table.11	60839	5.49	938	28	14	0.86	30.7
O2.UC48-1_GL0148775	[gene] locus=scaffold3910_52:1:1338:+ [Lack 5~-end] codon-table.11	48851	5.47	600	28	10	0.81	22.7
MH0088_GL0119524	[gene] locus=scaffold19935_3:18:1352:- [Complete] codon-table.11	48593	5.37	567	28	9	0.71	22.3
DLM014_GL0027363	[gene] locus=scaffold26832_4:307:945:- [Lack 5~-end] codon-table.11	23876	6.87	569	28	8	1.31	34
MH0107_GL0018097	[gene] locus=scaffold86864_1:4473:5939:+ [Complete] codon-table.11	53972	6.37	438	28	8	0.62	22.5
T2D-110A_GL0083909	[gene] locus=scaffold2896_14:544:1881:- [Complete] codon-table.11	48771	5.86	429	28	8	0.71	27
MH0092_GL0099085	[gene] locus=scaffold3215_48:58:603:+ [Complete] codon-table.11	20057	5.45	483	28	7	1.33	30.9
DOF008_GL0036054	[gene] locus=scaffold13652_3:1011:1448:- [Complete] codon-table.11	15537	4.52	415	28	6	1.47	40
MH0003_GL0011347	[gene] locus=scaffold7719_5:1:1338:+ [Lack both ends] codon-table.11	48619	5.14	641	27	11	0.71	24.7
763840445-stool1_revised_C495531_1_gene125722	strand:+ start:1 stop:573 length:573 start_codon:no stop_codon:yes gene_type:incomplete [Lack 5~-end] codon-table.11	21128	5.36	802	27	10	1.94	36.3
MH0251_GL0110839	[gene] locus=scaffold19879_1:93:1445:- [Complete] codon-table.11	49226	5.84	563	27	10	0.8	20.7
MH0257_GL0143142	[gene] locus=scaffold5171_5:106:1467:- [Complete] codon-table.11	49387	5.11	552	27	10	0.69	23.6
MH0385_GL0114785	[gene] locus=scaffold209_13:1076:2434:+ [Complete] codon-table.11	49064	5.41	582	27	10	0.6	21
MH0014_GL0045478	[gene] locus=scaffold21234_1:237:1622:- [Complete] codon-table.11	49986	5.64	561	27	9	0.59	21
MH0088_GL0037020	[gene] locus=scaffold1270_13:648:1982:- [Complete] codon-table.11	48685	5.68	505	27	9	0.71	24.5
O2.UC11-0_GL0007129	[gene] locus=scaffold20272_1:138:1067:+ [Lack 3~-end] codon-table.11	34651	8.94	519	27	9	1.11	26.5
T2D-122A_GL0073004	[gene] locus=scaffold21312_1:1608:2960:+ [Complete] codon-table.11	49282	5.84	526	27	9	0.7	18.7
159571453-stool2_revised_C1088415_1_gene129758	strand:- start:1 stop:717 length:717 start_codon:no stop_codon:no gene_type:incomplete [Lack both ends] codon-table.11	26006	8.54	463	27	8	1.16	32.6
MH0006_GL0075404	[gene] locus=scaffold38597_1:36566:37912:- [Complete] codon-table.11	49046	5.73	519	27	8	0.6	21.2
NLM001_GL0021730	[gene] locus=scaffold20097_9:305:1684:+ [Complete] codon-table.11	50734	5.4	525	27	8	0.58	19.4
T2D-81A_GL0010335	[gene] locus=scaffold17159_2:9753:11174:- [Complete] codon-table.11	51977	5.73	489	27	8	0.56	15.6
MH0389_GL0035528	[gene] locus=scaffold38867_13:14168:15535:- [Complete] codon-table.11	49888	5.86	428	27	7	0.5	20.9
MH0434_GL0134796	[gene] locus=scaffold29540_2:149:1507:- [Complete] codon-table.11	49437	5.36	416	27	7	0.51	18.4
553973.CLOHYLEM_06194	[Complete]:- codon-table.11	20037	5.41	425	27	6	1.02	25
O2.CD3-0-PT_GL0167494	[gene] locus=scaffold55849_2:633:3458:+ [Complete] codon-table.11	104687	4.68	924	26	18	0.7	26.4
160158126-stool2_revised_C609437_1_gene90477	strand:+ start:1 stop:1371 length:1371 start_codon:no stop_codon:yes gene_type:incomplete [Lack 5~-end] codon-table.11	49556	5.35	746	26	13	0.9	30
MH0043_GL0046307	[gene] locus=scaffold9542_6:191:1552:- [Complete] codon-table.11	49346	5.24	670	26	11	0.69	23.4
MH0204_GL0096594	[gene] locus=scaffold33008_10:158:1540:- [Complete] codon-table.11	50187	6	551	26	10	0.68	21.1
MH0262_GL0174670	[gene] locus=scaffold21479_1:9076:10428:- [Complete] codon-table.11	49167	5.45	577	26	10	0.7	21.6
MH0065_GL0003776	[gene] locus=scaffold29702_1:627:2051:+ [Complete] codon-table.11	51847	5.43	477	26	9	0.56	20.3
MH0131_GL0031726	[gene] locus=scaffold35547_2:2109:3443:+ [Complete] codon-table.11	48704	5.3	524	26	9	0.61	20
O2.UC7-1_GL0138865	[gene] locus=scaffold4268_1:18684:20123:- [Complete] codon-table.11	52686	5.8	552	26	9	0.64	22.1
V1.CD30-0_GL0073435	[gene] locus=scaffold167026_4:1200:2552:+ [Complete] codon-table.11	49389	5.38	589	26	9	0.69	23.3
MH0313_GL0109085	[gene] locus=scaffold60643_2:82:1428:+ [Complete] codon-table.11	49182	5.24	420	26	8	0.51	23.2
V1.UC47-4_GL0130698	[gene] locus=scaffold113655_1:48:1394:- [Complete] codon-table.11	49162	5.33	450	26	8	0.6	23.2
BGI-28A_GL0023049	[gene] locus=scaffold41435_2:242:667:- [Lack 5~-end] codon-table.11	15473	5.37	480	26	7	1.98	39.7
MH0111_GL0088449	[gene] locus=scaffold16039_2:50:478:- [Complete] codon-table.11	15390	4.74	427	26	7	1.98	52.8
MH0305_GL0016638	[gene] locus=scaffold17362_1:3193:4539:+ [Complete] codon-table.11	49025	6.96	409	26	7	0.51	18.5
MH0170_GL0116780	[gene] locus=scaffold66918_3:1366:4542:- [Complete] codon-table.11	117088	5.97	798	25	18	0.73	24.3
MH0010_GL0044839	[gene] locus=scaffold35019_1:3538:6345:- [Complete] codon-table.11	104405	4.69	904	25	17	0.65	24
O2.UC26-1_GL0038440	[gene] locus=scaffold2588_1:3:3812:+ [Lack 5~-end] codon-table.11	134645	5.75	1056	25	17	0.45	16.2
MH0442_GL0053790	[gene] locus=scaffold93552_2:4:1509:- [Lack 5~-end] codon-table.11	54860	5.51	559	25	10	0.61	20.6
MH0038_GL0014588	[gene] locus=scaffold5290_1:1379:2737:- [Complete] codon-table.11	48966	5.71	500	25	9	0.6	19.5
MH0048_GL0045161	[gene] locus=scaffold35417_3:4558:5889:- [Complete] codon-table.11	48456	5.35	537	25	9	0.71	26.6
MH0064_GL0038115	[gene] locus=scaffold19455_11:1599:2945:+ [Complete] codon-table.11	49214	5.28	477	25	9	0.6	23.2
MH0144_GL0014147	[gene] locus=scaffold96831_3:636:1988:+ [Complete] codon-table.11	48902	5.23	571	25	9	0.6	18.9
MH0253_GL0123532	[gene] locus=scaffold41821_6:2860:4227:- [Complete] codon-table.11	49386	5.63	509	25	9	0.6	17.4
MH0347_GL0013174	[gene] locus=scaffold62660_7:2:670:- [Lack 3~-end] codon-table.11	24734	5.83	528	25	9	1.82	42.6
MH0428_GL0170848	[gene] locus=scaffold46876_23:3001:4341:+ [Complete] codon-table.11	48761	5.78	531	25	9	0.61	20.9
O2.UC24-1_GL0151651	[gene] locus=scaffold19191_3:1:1215:+ [Lack 5~-end] codon-table.11	43744	5.96	527	25	9	0.7	20.8
V1.CD3-0-PN_GL0023407	[gene] locus=scaffold44201_1:7570:8904:+ [Complete] codon-table.11	48647	5.31	569	25	9	0.71	22.3
V1.FI07_GL0176125	[gene] locus=scaffold50559_2:3:542:+ [Lack both ends] codon-table.11	20330	7.04	465	25	9	1.66	41.1
MH0275_GL0131386	[gene] locus=scaffold26053_15:2:1342:+ [Lack 5~-end] codon-table.11	48627	5.34	535	25	8	0.61	20
O2.UC15-1_GL0063966	[gene] locus=scaffold26859_1:138:1472:+ [Complete] codon-table.11	48620	5.5	459	25	8	0.61	20.7
O2.UC28-2_GL0177333	[gene] locus=scaffold24206_1:3:929:- [Lack 3~-end] codon-table.11	34048	8.68	463	25	8	0.96	25.6
604812005-stool2_revised_scaffold23855_1_gene45893	strand:+ start:618 stop:1160 length:543 start_codon:yes stop_codon:yes gene_type:complete [Complete] codon-table.11	19959	5.28	505	25	7	1.34	38.3
MH0016_GL0059623	[gene] locus=scaffold45983_1:41943:43277:- [Complete] codon-table.11	49108	7.5	429	25	7	0.51	15.1
MH0077_GL0015622	[gene] locus=scaffold8807_1:17:544:- [Lack 5~-end] codon-table.11	19654	5.42	505	25	7	1.38	38.9
N040A_GL0006955	[gene] locus=scaffold8801_19:737:2074:+ [Complete] codon-table.11	48944	5.83	388	25	7	0.6	22.9
NLM008_GL0010197	[gene] locus=scaffold41400_1:64:609:- [Complete] codon-table.11	19958	5.22	454	25	7	1.34	30.9
O2.UC28-0_GL0069089	[gene] locus=scaffold5198_1:220:648:+ [Complete] codon-table.11	15728	5.37	460	25	7	1.91	39.4
T2D-73A_GL0040568	[gene] locus=scaffold101_1:28279:29616:+ [Complete] codon-table.11	48987	5.62	385	25	7	0.6	22.7
V1.UC55-0_GL0179182	[gene] locus=scaffold23718_9:207:1604:+ [Complete] codon-table.11	51235	6.2	398	25	7	0.48	20.6
MH0187_GL0031525	[gene] locus=scaffold22225_3:863:1291:+ [Complete] codon-table.11	14763	4.44	401	25	6	1.14	35.9
MH0394_GL0106124	[gene] locus=scaffold15438_3:667:1080:- [Lack 5~-end] codon-table.11	14669	6.89	44	25	1	0.21	6.6
V1.FI25_GL0177509	[gene] locus=C1198165_1:1:3324:+ [Lack 5~-end] codon-table.11	123929	4.98	1140	24	21	0.64	22.4
DLF006_GL0037841	[gene] locus=scaffold2892_16:440:1798:+ [Complete] codon-table.11	48992	5.42	613	24	11	0.7	24.1
159207311-stool2_revised_C1272859_1_gene159803	strand:+ start:1 stop:546 length:546 start_codon:no stop_codon:no gene_type:incomplete [Lack both ends] codon-table.11	20029	9.41	560	24	10	2.58	57.7
508703490-stool1_revised_scaffold23458_1_gene30433	strand:+ start:890 stop:2242 length:1353 start_codon:yes stop_codon:yes gene_type:complete [Complete] codon-table.11	49117	5.37	506	24	9	0.6	17.6
MH0187_GL0029523	[gene] locus=scaffold46285_7:14058:15410:- [Complete] codon-table.11	49444	5.46	504	24	9	0.6	14.9
MH0270_GL0086993	[gene] locus=scaffold9312_1:1670:3049:- [Complete] codon-table.11	50359	5.38	553	24	9	0.68	23.1
V1.FI04_GL0101556	[gene] locus=scaffold114684_2:1:882:- [Lack 3~-end] codon-table.11	32052	6.92	448	24	8	0.87	25.9
V1.FI17_GL0078417	[gene] locus=scaffold2746_5:51:1382:+ [Complete] codon-table.11	48783	5.29	445	24	8	0.51	16.7
V1.UC11-5_GL0178294	[gene] locus=scaffold5524_13:1832:2182:- [Lack 5~-end] codon-table.11	13055	5.6	684	24	8	2.58	36.2
V1.UC11-5_GL0184121	[gene] locus=scaffold10991_11:2:661:- [Lack 3~-end] codon-table.11	24405	7.78	468	24	8	1.54	42.7
V1.UC16-0_GL0002083	[gene] locus=scaffold195_33:2328:3662:+ [Complete] codon-table.11	48456	5.24	507	24	8	0.61	20.7
159753524-stool1_revised_scaffold14528_1_gene16441	strand:+ start:787 stop:1914 length:1128 start_codon:yes stop_codon:no gene_type:incomplete [Lack 3~-end] codon-table.11	41060	5.56	462	24	7	0.63	25.3
764487809-stool1_revised_C931957_1_gene154644	strand:- start:2 stop:526 length:525 start_codon:no stop_codon:no gene_type:incomplete [Lack both ends] codon-table.11	19388	9.49	461	24	7	2.21	48
DOM001_GL0049458	[gene] locus=scaffold32244_9:1:621:- [Lack 3~-end] codon-table.11	23170	6.54	400	24	7	1.36	49.3
MH0012_GL0192968	[gene] locus=scaffold48707_3:11414:12790:- [Complete] codon-table.11	50216	5.63	468	24	7	0.59	20.7
MH0013_GL0001620	[gene] locus=scaffold5575_27:1973:2521:+ [Complete] codon-table.11	20183	5.14	477	24	7	1.32	32.4
MH0111_GL0042849	[gene] locus=scaffold15364_1:1:528:- [Lack 3~-end] codon-table.11	19675	5.08	434	24	7	1.38	38.6
MH0260_GL0090528	[gene] locus=scaffold26181_10:1662:2996:+ [Complete] codon-table.11	48624	5.69	411	24	7	0.52	16
MH0288_GL0180593	[gene] locus=scaffold45298_16:1:567:+ [Lack 5~-end] codon-table.11	20941	5.19	500	24	7	1.25	32.4
MH0308_GL0100723	[gene] locus=scaffold13722_5:78:644:- [Complete] codon-table.11	20955	5.24	455	24	7	1.25	29.8
MH0367_GL0166318	[gene] locus=scaffold12563_30:3:1202:- [Lack 3~-end] codon-table.11	44114	5.75	425	24	7	0.58	21.5
MH0385_GL0139779	[gene] locus=scaffold12170_4:5889:7235:+ [Complete] codon-table.11	48859	5.42	492	24	7	0.51	21.4
MH0441_GL0063928	[gene] locus=scaffold108644_3:3:1322:- [Lack 3~-end] codon-table.11	48650	5.7	370	24	7	0.43	15.2
V1.CD32-0_GL0132510	[gene] locus=scaffold40842_6:192:1526:- [Complete] codon-table.11	48554	5.45	462	24	7	0.52	20
V1.CD54-0_GL0067915	[gene] locus=scaffold5566_1:148653:149987:- [Complete] codon-table.11	48580	5.47	398	24	7	0.52	20
V1.FI10_GL0117356	[gene] locus=scaffold12336_10:1:1338:+ [Lack 5~-end] codon-table.11	48741	5.45	428	24	7	0.51	24
445971.ANASTE_00225	[Complete]:- codon-table.11	20206	5.13	437	24	6	1.02	27.2
MH0003_GL0052244	[gene] locus=scaffold4468_6:11024:12358:+ [Complete] codon-table.11	48507	5.41	363	24	6	0.43	17.6
MH0046_GL0044407	[gene] locus=scaffold41998_1:242:1579:- [Complete] codon-table.11	48962	5.93	332	24	6	0.6	22
MH0055_GL0056117	[gene] locus=scaffold12748_4:14206:15543:+ [Complete] codon-table.11	48886	5.93	332	24	6	0.51	22
MH0111_GL0019755	[gene] locus=scaffold8382_21:6288:9851:- [Complete] codon-table.11	130292	5.61	333	24	6	0.14	6.6
MH0150_GL0036668	[gene] locus=scaffold64937_4:10817:12169:+ [Complete] codon-table.11	49355	5.4	354	24	6	0.42	16.4
MH0211_GL0167574	[gene] locus=scaffold34935_1:225:1019:+ [Lack 3~-end] codon-table.11	29279	9.16	333	24	6	0.8	22.6
MH0277_GL0000453	[gene] locus=scaffold16546_1:97:1443:+ [Complete] codon-table.11	48785	5.64	379	24	6	0.51	13.4
MH0336_GL0071037	[gene] locus=scaffold16849_8:15:557:- [Complete] codon-table.11	20032	5.34	422	24	6	1.7	36.1
MH0390_GL0084114	[gene] locus=scaffold25194_12:3223:4566:+ [Complete] codon-table.11	49018	8.14	339	24	6	0.42	13.4
MH0453_GL0015089	[gene] locus=scaffold74185_2:10869:12203:- [Complete] codon-table.11	48908	7.51	376	24	6	0.43	13.5
N042A_GL0098617	[gene] locus=scaffold13265_1:95:664:- [Lack 5~-end] codon-table.11	21258	5.09	396	24	6	0.95	23.8
V1.CD20-4_GL0074988	[gene] locus=scaffold40942_19:8753:10087:- [Complete] codon-table.11	48513	5.08	411	24	6	0.35	13.7
V1.UC26-4_GL0168472	[gene] locus=scaffold58869_2:577:1119:- [Complete] codon-table.11	20154	5.55	422	24	6	1.32	33.9
MH0288_GL0054326	[gene] locus=scaffold124844_1:103:3327:+ [Complete] codon-table.11	118970	6.26	771	23	16	0.44	16.4
T2D-154A_GL0107896	[gene] locus=scaffold19706_1:3:812:- [Lack both ends] codon-table.11	30361	5.04	661	23	11	2.1	44.1
MH0002_GL0032818	[gene] locus=scaffold11873_1:48471:49583:- [Complete] codon-table.11	41376	5.64	421	23	9	1.01	21.6
MH0025_GL0025189	[gene] locus=scaffold36589_1:460:1797:- [Complete] codon-table.11	48878	5.78	426	23	9	0.81	23.6
O2.UC37-1_GL0086779	[gene] locus=scaffold19174_1:1433:2785:- [Complete] codon-table.11	49233	5.98	523	23	9	0.7	18.4
515619.EUBREC_1472	[Complete]:- codon-table.11	129622	5.44	450	23	7	0.17	6.7
765074482-stool2_revised_scaffold45925_1_gene72159	strand:- start:49 stop:1413 length:1365 start_codon:no stop_codon:yes gene_type:incomplete [Lack 5~-end] codon-table.11	49323	5.31	438	23	7	0.51	24
MH0012_GL0049334	[gene] locus=scaffold17901_16:23215:24561:- [Complete] codon-table.11	48765	5.51	482	23	7	0.51	21.4
MH0197_GL0118880	[gene] locus=scaffold45696_27:386:1648:+ [Lack 3~-end] codon-table.11	46028	5.48	412	23	7	0.55	16.4
MH0431_GL0066207	[gene] locus=scaffold80658_7:6106:7437:+ [Complete] codon-table.11	48103	6.49	461	23	7	0.52	15.1
O2.UC30-0_GL0116543	[gene] locus=scaffold7809_1:62:1414:+ [Complete] codon-table.11	49472	5.69	470	23	7	0.5	17.3
V1.CD24-0_GL0043029	[gene] locus=scaffold116959_1:61:1416:- [Complete] codon-table.11	49505	5.21	442	23	7	0.5	17.3
V1.UC3-0_GL0080907	[gene] locus=scaffold3179_11:1343:2698:+ [Complete] codon-table.11	49757	5.46	440	23	7	0.59	18.6
159247771-stool2_revised_scaffold7214_1_gene68114	strand:+ start:216 stop:1550 length:1335 start_codon:yes stop_codon:yes gene_type:complete [Complete] codon-table.11	48647	5.69	380	23	6	0.43	13.5
604812005-stool2_revised_scaffold1769_1_gene59998	strand:- start:67 stop:645 length:579 start_codon:yes stop_codon:yes gene_type:complete [Complete] codon-table.11	21623	5.26	416	23	6	0.93	27.1
MH0131_GL0167816	[gene] locus=scaffold31627_8:2:547:+ [Lack 5~-end] codon-table.11	20146	5.26	416	23	6	1.33	33.7
O2.UC40-1_GL0071160	[gene] locus=scaffold2998_2:1339:2739:- [Complete] codon-table.11	50827	6.73	358	23	6	0.49	16.1
V1.CD34-0_GL0132060	[gene] locus=scaffold1815_7:10136:11485:- [Complete] codon-table.11	48715	6.43	339	23	6	0.43	15.4
MH0026_GL0037588	[gene] locus=scaffold982_6:1105:2445:+ [Complete] codon-table.11	49257	5.72	309	23	5	0.34	11
MH0058_GL0047270	[gene] locus=scaffold8707_1:3960:7505:+ [Complete] codon-table.11	128870	5.42	301	23	5	0.15	5.4
MH0382_GL0022495	[gene] locus=scaffold8005_3:38782:42330:+ [Complete] codon-table.11	129401	5.41	301	23	5	0.12	4.7
MH0069_GL0014296	[gene] locus=scaffold60560_1:958:1479:- [Complete] codon-table.11	20588	8.62	33	23	1	0.15	5.8
T2D-76A_GL0038848	[gene] locus=C738435_1:2:3037:+ [Lack 5~-end] codon-table.11	110613	4.94	821	22	18	0.61	26.2
O2.UC40-0_GL0044906	[gene] locus=scaffold119742_1:3:3635:- [Lack 3~-end] codon-table.11	129503	5.44	879	22	12	0.34	14.6
V1.CD52-0_GL0095458	[gene] locus=scaffold56032_1:2:3673:- [Lack 3~-end] codon-table.11	131072	5.54	696	22	10	0.28	8.7
159632143-stool1_revised_C914450_1_gene58419	strand:- start:15 stop:1358 length:1344 start_codon:no stop_codon:yes gene_type:incomplete [Lack 5~-end] codon-table.11	49478	5.48	516	22	9	0.6	23.7
MH0122_GL0103329	[gene] locus=scaffold31188_22:959:2311:+ [Complete] codon-table.11	49418	5.45	514	22	9	0.6	14.9
MH0193_GL0072295	[gene] locus=scaffold100_1:55946:57280:+ [Complete] codon-table.11	48757	5.22	506	22	8	0.61	23.9
MH0212_GL0135909	[gene] locus=scaffold19399_2:1644:2501:+ [Lack 3~-end] codon-table.11	31447	6.22	446	22	8	0.89	23.8
MH0265_GL0038766	[gene] locus=scaffold78946_1:2194:3531:- [Complete] codon-table.11	49028	5.84	375	22	8	0.7	20.9
MH0419_GL0053670	[gene] locus=scaffold47322_11:276:1610:+ [Complete] codon-table.11	48202	5.42	480	22	8	0.62	23.9
MH0430_GL0105659	[gene] locus=scaffold19005_22:3092:4438:+ [Complete] codon-table.11	48683	5.79	459	22	8	0.43	14.3
DLF014_GL0043456	[gene] locus=scaffold5363_21:2285:3616:- [Complete] codon-table.11	48636	5	328	22	7	0.43	13.5
MH0149_GL0136241	[gene] locus=scaffold69469_2:6636:7970:- [Complete] codon-table.11	48522	5.15	425	22	7	0.52	17.3
MH0212_GL0065018	[gene] locus=scaffold12306_12:284:1630:+ [Complete] codon-table.11	48728	5.61	469	22	7	0.51	19
MH0281_GL0067282	[gene] locus=scaffold81661_1:3:1316:- [Lack 3~-end] codon-table.11	47842	5.78	446	22	7	0.53	19.4
O2.CD3-0-PT_GL0142563	[gene] locus=scaffold57856_7:4544:5875:- [Complete] codon-table.11	48158	5.88	402	22	7	0.43	16
O2.UC15-1_GL0138877	[gene] locus=scaffold55945_2:5156:6529:+ [Complete] codon-table.11	50536	5.38	444	22	7	0.41	15.5
O2.UC40-1_GL0184494	[gene] locus=scaffold77961_2:51:1409:- [Complete] codon-table.11	49415	5.47	354	22	7	0.51	17.9
O2.UC41-1_GL0009151	[gene] locus=scaffold108560_1:14794:16209:- [Lack 5~-end] codon-table.11	51540	5.83	472	22	7	0.48	16.6
T2D-31A_GL0032875	[gene] locus=scaffold43884_1:4294:5649:+ [Complete] codon-table.11	49178	5	328	22	7	0.42	13.3
V1.CD4-0-PT_GL0019723	[gene] locus=scaffold20705_5:1013:1603:+ [Complete] codon-table.11	22082	5.04	509	22	7	1.16	31.6
V1.FI28_GL0086297	[gene] locus=scaffold26504_1:95:1468:- [Lack 5~-end] codon-table.11	50180	5.26	426	22	7	0.5	17.1
763496533-stool2_revised_scaffold51314_1_gene53807	strand:+ start:711 stop:2045 length:1335 start_codon:yes stop_codon:yes gene_type:complete [Complete] codon-table.11	48661	5.1	412	22	6	0.52	19.8
BGI002A_GL0154877	[gene] locus=scaffold40448_5:1041:2390:+ [Complete] codon-table.11	49050	6.02	360	22	6	0.42	18
MH0200_GL0065567	[gene] locus=scaffold49619_6:2317:3648:- [Complete] codon-table.11	48558	5.88	337	22	6	0.43	13.8
MH0250_GL0222010	[gene] locus=scaffold27864_2:77013:78347:- [Complete] codon-table.11	48892	5.56	381	22	6	0.43	15.5
MH0274_GL0171300	[gene] locus=scaffold71882_11:255:1589:- [Complete] codon-table.11	48648	5.43	401	22	6	0.52	21.2
MH0336_GL0082251	[gene] locus=scaffold27664_3:1435:2766:+ [Complete] codon-table.11	48118	6.13	360	22	6	0.43	16
MH0436_GL0077577	[gene] locus=scaffold38113_7:227:1525:+ [Lack 3~-end] codon-table.11	47585	5.93	369	22	6	0.44	12.9
MH0447_GL0205250	[gene] locus=scaffold80477_6:7807:9156:+ [Complete] codon-table.11	49051	5.84	358	22	6	0.42	18
O2.UC32-2_GL0007579	[gene] locus=scaffold636_34:89:1444:+ [Complete] codon-table.11	49769	5.3	326	22	6	0.34	13.3
O2.UC46-2_GL0117448	[gene] locus=scaffold12264_1:3:746:- [Complete] codon-table.11	27602	7.82	325	22	6	0.86	32
V1.UC58-0_GL0129974	[gene] locus=scaffold34668_7:114:1493:- [Lack 5~-end] codon-table.11	50893	5.34	358	22	6	0.41	15.5
MH0089_GL0033973	[gene] locus=scaffold7061_1:302:751:+ [Complete] codon-table.11	15877	7.88	313	22	5	1.42	28.2
MH0143_GL0090566	[gene] locus=scaffold4780_24:2132:3469:+ [Complete] codon-table.11	48795	6.49	304	22	5	0.34	8.8
MH0417_GL0002267	[gene] locus=scaffold99943_1:379:1713:+ [Complete] codon-table.11	49140	7.52	285	22	5	0.34	12.2
O2.UC58-0_GL0050587	[gene] locus=scaffold40164_2:3:821:- [Lack 3~-end] codon-table.11	30179	7.67	298	22	5	0.61	15.4
T2D-12A_GL0008365	[gene] locus=scaffold35611_1:1:357:+ [Lack 5~-end] codon-table.11	12777	4.83	306	22	5	1.39	32.2
V1.CD22-0_GL0079302	[gene] locus=scaffold36625_4:3:614:+ [Lack both ends] codon-table.11	22580	5.96	356	22	5	0.88	29.4
MH0431_GL0046492	[gene] locus=scaffold93273_1:13090:13734:- [Complete] codon-table.11	25500	4.93	31	22	1	0.25	5.6
V1.UC58-4_GL0042413	[gene] locus=scaffold102375_11:1311:2657:- [Complete] codon-table.11	48808	5.94	575	21	10	0.7	20.5
159571453-stool1_revised_C650217_1_gene33677	strand:+ start:1 stop:594 length:594 start_codon:no stop_codon:no gene_type:incomplete [Lack both ends] codon-table.11	22256	5.56	468	21	9	1.77	42.4
764224817-stool1_revised_C1083193_1_gene55020	strand:- start:1 stop:531 length:531 start_codon:no stop_codon:no gene_type:incomplete [Lack both ends] codon-table.11	20131	5.1	488	21	9	1.69	48.6
MH0193_GL0097617	[gene] locus=scaffold88096_1:29901:31295:+ [Complete] codon-table.11	50595	5.52	494	21	9	0.58	19
MH0092_GL0070049	[gene] locus=scaffold58464_4:575:1927:+ [Complete] codon-table.11	49292	5.76	441	21	8	0.51	15.1
MH0162_GL0058027	[gene] locus=scaffold383_16:77:1522:+ [Complete] codon-table.11	52672	6.18	556	21	8	0.47	17.7
MH0188_GL0056270	[gene] locus=scaffold61103_6:15382:16722:+ [Complete] codon-table.11	48582	5.39	463	21	8	0.61	20
V1.UC15-0_GL0053121	[gene] locus=scaffold31391_2:2:649:- [Lack both ends] codon-table.11	24427	4.93	663	21	8	1.54	32.9
V1.UC38-4_GL0012889	[gene] locus=scaffold42778_1:286:894:+ [Lack 3~-end] codon-table.11	22567	6.33	430	21	8	1.13	36.5
MH0083_GL0058051	[gene] locus=scaffold17452_1:1104:1640:+ [Lack 3~-end] codon-table.11	19895	5.17	481	21	7	1.71	40.8
NLF002_GL0010519	[gene] locus=scaffold9655_3:362:1504:- [Lack 5~-end] codon-table.11	42323	5.55	447	21	7	0.51	14.2
O2.UC30-1_GL0108318	[gene] locus=scaffold88833_1:1044:1652:- [Complete] codon-table.11	22694	6.02	426	21	7	1.13	27.7
V1.CD55-0_GL0247858	[gene] locus=scaffold82335_1:29160:30518:- [Complete] codon-table.11	49393	5.58	345	21	7	0.51	17.9
158458797-stool1_revised_C1346942_1_gene113543	strand:+ start:3814 stop:5151 length:1338 start_codon:yes stop_codon:yes gene_type:complete [Complete] codon-table.11	48814	5.54	325	21	6	0.34	16.2
MH0124_GL0020185	[gene] locus=scaffold28320_3:6577:7923:+ [Complete] codon-table.11	48905	5.43	429	21	6	0.43	21.2
MH0166_GL0032294	[gene] locus=scaffold4273_3:8355:9374:- [Complete] codon-table.11	37641	5.48	366	21	6	0.58	16.5
MH0346_GL0059324	[gene] locus=scaffold2485_7:1:1359:+ [Lack 5~-end] codon-table.11	49718	5.4	381	21	6	0.42	15.7
MH0373_GL0066904	[gene] locus=scaffold21337_12:56:607:+ [Complete] codon-table.11	20537	5.41	500	21	6	1.63	31.7
MH0437_GL0043010	[gene] locus=scaffold21156_15:12059:13393:+ [Complete] codon-table.11	49016	5.38	347	21	6	0.42	16
MH0441_GL0135307	[gene] locus=scaffold79863_6:3:620:- [Lack 3~-end] codon-table.11	23243	8.38	348	21	6	0.85	35.9
NOF008_GL0025702	[gene] locus=scaffold41105_1:844:1389:- [Complete] codon-table.11	20148	5.19	425	21	6	1.32	36.5
O2.UC16-2_GL0007393	[gene] locus=scaffold19930_1:292:834:+ [Complete] codon-table.11	19954	5.2	393	21	6	1.03	25
V1.CD10-0_GL0036232	[gene] locus=scaffold15647_5:67548:68897:- [Complete] codon-table.11	49645	5.59	345	21	6	0.34	17.1
V1.UC31-0_GL0048950	[gene] locus=scaffold7003_3:659:2014:+ [Complete] codon-table.11	49360	4.91	308	21	6	0.42	13.3
V1.UC33-0_GL0033868	[gene] locus=scaffold40415_15:3:1361:+ [Lack 5~-end] codon-table.11	49647	5.11	392	21	6	0.5	20.8
158337416-stool1_revised_C1285282_1_gene101179	strand:- start:7669 stop:9036 length:1368 start_codon:yes stop_codon:yes gene_type:complete [Complete] codon-table.11	50554	5.94	351	21	5	0.33	11.9
195102.CPE1518	[Complete]:- codon-table.11	49159	6.01	305	21	5	0.34	13.4
537013.CLOSTMETH_00593	[Complete]:- codon-table.11	52576	7.46	280	21	5	0.32	13.1
BGI-34A_GL0002345	[gene] locus=scaffold3445_7:1004:2344:- [Complete] codon-table.11	48488	5.58	335	21	5	0.43	15.5
MH0005_GL0022187	[gene] locus=scaffold10259_2:8456:9802:+ [Complete] codon-table.11	48888	5.5	330	21	5	0.43	18.8
MH0012_GL0135612	[gene] locus=scaffold68731_7:9423:10757:+ [Complete] codon-table.11	49190	7	289	21	5	0.34	13.5
MH0012_GL0149145	[gene] locus=scaffold133853_7:949:2304:- [Complete] codon-table.11	49734	5.9	280	21	5	0.34	14
MH0189_GL0097008	[gene] locus=scaffold24785_1:51690:53027:- [Complete] codon-table.11	49079	5.73	286	21	5	0.34	9.4
MH0239_GL0019523	[gene] locus=scaffold67425_1:1883:3217:- [Complete] codon-table.11	48660	5.37	327	21	5	0.35	15.8
MH0347_GL0075161	[gene] locus=scaffold3319_1:3243:3788:- [Complete] codon-table.11	20243	5.33	353	21	5	1.02	27.6
MH0370_GL0103126	[gene] locus=scaffold171_8:6760:8094:- [Complete] codon-table.11	48863	5.37	364	21	5	0.43	14.9
MH0447_GL0013873	[gene] locus=scaffold130884_1:211:1362:+ [Lack 3~-end] codon-table.11	42396	6.07	324	21	5	0.41	18.8
NLM027_GL0024263	[gene] locus=scaffold13294_1:729:2072:+ [Complete] codon-table.11	48889	6.18	286	21	5	0.27	11.2
O2.UC50-2_GL0078206	[gene] locus=scaffold66186_2:5149:6495:+ [Complete] codon-table.11	48824	5.42	341	21	5	0.51	17.4
MH0163_GL0050896	[gene] locus=scaffold84691_2:20475:21815:+ [Complete] codon-table.11	49238	6.07	265	21	4	0.34	13.9
MH0281_GL0158038	[gene] locus=scaffold12334_2:2066:3406:- [Complete] codon-table.11	48913	8.16	246	21	4	0.27	8.3
V1.FI25_GL0164567	[gene] locus=scaffold4613_4:4520:8035:- [Complete] codon-table.11	128143	5.04	206	21	4	0.1	4.9
MH0142_GL0080610	[gene] locus=scaffold586_7:503:856:+ [Complete] codon-table.11	13291	4.57	31	21	1	0.23	7.7
159814214-stool1_revised_C609619_1_gene41739	strand:+ start:3 stop:1385 length:1383 start_codon:no stop_codon:yes gene_type:incomplete [Lack 5~-end] codon-table.11	50556	5.56	441	20	8	0.49	20.4
MH0189_GL0124871	[gene] locus=scaffold7712_2:619:1953:- [Complete] codon-table.11	48660	5.23	485	20	8	0.61	23.6
O2.CD2-0-PT_GL0079554	[gene] locus=scaffold8783_2:1997:3337:+ [Complete] codon-table.11	48699	5.59	507	20	8	0.61	19.7
SZEY-35A_GL0096220	[gene] locus=scaffold25144_4:2:1342:+ [Lack 5~-end] codon-table.11	48861	5.58	457	20	8	0.61	23.3
V1.CD21-0_GL0001394	[gene] locus=scaffold1374_3:28810:30144:+ [Complete] codon-table.11	48411	5.5	452	20	8	0.61	20.7
MH0430_GL0144430	[gene] locus=scaffold4905_2:661:2013:- [Complete] codon-table.11	49105	6	369	20	7	0.51	18
MH0433_GL0017136	[gene] locus=scaffold99446_2:831:2201:+ [Complete] codon-table.11	49745	5.44	409	20	7	0.5	13.6
V1.UC13-3_GL0036843	[gene] locus=scaffold69046_9:618:1952:- [Complete] codon-table.11	48342	5.52	390	20	7	0.43	15.1
MH0038_GL0053742	[gene] locus=scaffold24687_3:433:1779:+ [Complete] codon-table.11	49052	5.84	347	20	6	0.34	12.3
MH0073_GL0056444	[gene] locus=scaffold24714_2:1042:3477:+ [Complete] codon-table.11	87914	4.16	422	20	6	0.22	12.1
MH0162_GL0071456	[gene] locus=scaffold23747_4:465:908:+ [Complete] codon-table.11	15743	4.41	262	20	6	1.91	35.4
MH0192_GL0067231	[gene] locus=scaffold4181_6:2306:3643:- [Complete] codon-table.11	48829	5.93	307	20	6	0.61	22.2
MH0192_GL0175699	[gene] locus=scaffold72146_3:11:583:- [Lack 5~-end] codon-table.11	21206	5.24	368	20	6	0.95	23.7
MH0308_GL0154115	[gene] locus=scaffold88922_1:9117:10451:- [Complete] codon-table.11	48974	5.28	391	20	6	0.43	15.1
V1.UC50-1_GL0092227	[gene] locus=scaffold2758_1:456:1487:+ [Lack 3~-end] codon-table.11	37925	5.18	319	20	6	0.58	17.4
DOF010_GL0012014	[gene] locus=scaffold5972_14:561:1922:- [Complete] codon-table.11	49433	5.27	294	20	5	0.34	17.9
MH0230_GL0049965	[gene] locus=scaffold26025_2:185:1537:+ [Complete] codon-table.11	49015	5.2	300	20	5	0.34	11.6
MH0251_GL0031921	[gene] locus=scaffold25340_2:3711:4763:- [Complete] codon-table.11	38855	5.33	368	20	5	0.45	16.9
MH0370_GL0081081	[gene] locus=scaffold4320_15:1:966:- [Lack 3~-end] codon-table.11	35623	6.19	309	20	5	0.5	16.5
MH0370_GL0114352	[gene] locus=scaffold87175_1:643:1998:- [Complete] codon-table.11	49421	4.9	289	20	5	0.34	13.3
MH0409_GL0178324	[gene] locus=scaffold91650_3:279:1628:- [Lack 5~-end] codon-table.11	49494	6.03	280	20	5	0.42	11.8
O2.CD3-0-PT_GL0189206	[gene] locus=scaffold39004_1:19518:20873:- [Complete] codon-table.11	49680	5.17	319	20	5	0.42	16.6
V1.CD1-0-PN_GL0100453	[gene] locus=scaffold77368_1:3:590:+ [Lack both ends] codon-table.11	20803	8.98	384	20	5	0.98	30.6
V1.CD12-3_GL0117691	[gene] locus=scaffold21121_1:82752:84086:- [Complete] codon-table.11	48797	5.31	304	20	5	0.34	16
V1.CD3-0-PT_GL0006693	[gene] locus=scaffold28519_1:19267:20604:+ [Complete] codon-table.11	48817	5.8	322	20	5	0.34	11.5
763597684-stool1_revised_scaffold34641_1_gene25404	strand:- start:1590 stop:2924 length:1335 start_codon:yes stop_codon:yes gene_type:complete [Complete] codon-table.11	48789	5.8	248	20	4	0.27	13.5
ED12A_GL0039631	[gene] locus=scaffold827_12:769:2106:- [Complete] codon-table.11	49357	5.73	266	20	4	0.26	9.9
MH0041_GL0034073	[gene] locus=scaffold6523_14:1021:4569:- [Complete] codon-table.11	130348	5.4	271	20	4	0.09	4.7
MH0316_GL0199749	[gene] locus=scaffold107922_2:1777:3126:- [Complete] codon-table.11	49069	5.38	295	20	4	0.27	14.5
MH0358_GL0030534	[gene] locus=scaffold54548_2:2:982:- [Lack 3~-end] codon-table.11	36046	5.62	265	20	4	0.38	18
N049A_GL0085668	[gene] locus=scaffold5373_6:3:2123:- [Lack 3~-end] codon-table.11	77621	5.62	264	20	4	0.21	8.5
V1.CD3-3-PN_GL0001706	[gene] locus=scaffold25745_1:7310:8644:- [Complete] codon-table.11	48854	5.59	252	20	4	0.27	15.1
V1.FI04_GL0015421	[gene] locus=scaffold32185_2:3:1148:+ [Lack 5~-end] codon-table.11	40955	8.33	235	20	4	0.33	15.7
V1.UC17-2_GL0045623	[gene] locus=scaffold28224_2:2124:3467:- [Complete] codon-table.11	49088	5.34	265	20	4	0.27	12.1
MH0329_GL0102717	[gene] locus=scaffold138315_2:37686:41294:+ [Complete] codon-table.11	130856	5.76	210	20	3	0.07	3.4
O2.UC24-1_GL0120843	[gene] locus=scaffold106001_1:7768:11379:+ [Complete] codon-table.11	131232	5.68	210	20	3	0.07	3.4
MH0065_GL0029841	[gene] locus=scaffold27616_6:7270:8484:+ [Complete] codon-table.11	46126	5.11	27	20	1	0.06	2.7
435590.BVU_0563	[Complete]:- codon-table.11	124920	5.8	885	19	18	0.63	24.8
MH0333_GL0121497	[gene] locus=scaffold50981_3:4494:8471:+ [Complete] codon-table.11	143335	6.05	695	19	12	0.3	11.2
V1.CD3-0_GL0018971	[gene] locus=scaffold6779_4:3956:5545:- [Complete] codon-table.11	57217	9.11	819	19	12	0.84	31.8
NLF007_GL0017167	[gene] locus=scaffold7607_8:1403:2410:+ [Lack 3~-end] codon-table.11	36952	5.63	511	19	9	0.86	26.2
MH0188_GL0104623	[gene] locus=scaffold24014_1:8322:9656:- [Complete] codon-table.11	48529	5.35	466	19	8	0.61	20.7
MH0253_GL0179879	[gene] locus=scaffold124533_5:65:1399:- [Complete] codon-table.11	48532	5.38	508	19	8	0.52	20
MH0447_GL0130320	[gene] locus=scaffold82509_23:532:1878:+ [Complete] codon-table.11	49069	5.54	465	19	8	0.51	14.1
O2.UC41-0_GL0080828	[gene] locus=scaffold3747_31:282:1628:- [Complete] codon-table.11	49056	5.95	478	19	8	0.51	16.7
MH0060_GL0035717	[gene] locus=scaffold5564_2:3388:4260:+ [Complete] codon-table.11	31516	6.22	387	19	7	1.07	22.8
MH0101_GL0027307	[gene] locus=scaffold53427_4:96:1430:- [Complete] codon-table.11	48274	5.38	411	19	7	0.52	22.1
MH0280_GL0156307	[gene] locus=scaffold98544_2:2744:4111:- [Complete] codon-table.11	49887	5.82	401	19	7	0.5	16.3
MH0389_GL0025268	[gene] locus=scaffold31802_17:4365:4907:- [Complete] codon-table.11	20305	5.22	576	19	7	1.31	27.8
MH0433_GL0016044	[gene] locus=scaffold31395_2:1:1353:+ [Lack 5~-end] codon-table.11	49410	5.28	386	19	7	0.42	18.9
T2D-62A_GL0054127	[gene] locus=scaffold700_14:3:1229:+ [Lack 5~-end] codon-table.11	44672	5.55	404	19	7	0.47	16.4
V1.CD12-3_GL0013285	[gene] locus=scaffold16990_1:555:1889:- [Complete] codon-table.11	48464	5.29	400	19	7	0.52	20
V1.CD12-3_GL0044005	[gene] locus=scaffold7604_3:3:710:- [Lack 3~-end] codon-table.11	26122	6.21	446	19	7	1.15	34.3
V1.UC48-0_GL0035049	[gene] locus=scaffold9989_13:1481:2827:+ [Complete] codon-table.11	48775	5.44	459	19	7	0.51	21.4
MH0097_GL0053492	[gene] locus=scaffold77362_5:110972:112306:+ [Complete] codon-table.11	49009	5.81	334	19	6	0.34	13.5
MH0425_GL0018158	[gene] locus=scaffold23482_2:15533:16132:+ [Lack 3~-end] codon-table.11	22233	6.17	335	19	6	1.16	33
V1.FI14_GL0077062	[gene] locus=scaffold87923_3:1:552:- [Lack 3~-end] codon-table.11	20783	8.77	342	19	6	1.27	32.6
V1.FI14_GL0184099	[gene] locus=scaffold138730_2:198:1238:+ [Lack 3~-end] codon-table.11	38810	9.59	311	19	6	0.56	17.3
V1.FI19_GL0022136	[gene] locus=scaffold1910_5:2:1033:+ [Lack 5~-end] codon-table.11	38236	5.41	377	19	6	0.57	20.7
V1.UC56-0_GL0001963	[gene] locus=scaffold12415_7:3860:4975:+ [Lack 3~-end] codon-table.11	40824	5.78	367	19	6	0.53	18
V1.UC58-4_GL0217548	[gene] locus=scaffold36365_2:2197:3528:- [Complete] codon-table.11	48151	5.2	288	19	6	0.43	12
764224817-stool1_revised_scaffold10058_1_gene103164	strand:- start:1269 stop:2603 length:1335 start_codon:yes stop_codon:yes gene_type:complete [Complete] codon-table.11	48385	5.81	347	19	5	0.35	12.4
DLM013_GL0003953	[gene] locus=scaffold4427_8:1249:2604:- [Complete] codon-table.11	49250	5	241	19	5	0.26	10.9
DLM019_GL0054542	[gene] locus=scaffold7600_26:2047:3213:+ [Lack 3~-end] codon-table.11	43149	6.15	332	19	5	0.4	18.3
MH0250_GL0123499	[gene] locus=scaffold10526_7:3852:4394:+ [Complete] codon-table.11	20318	5.23	362	19	5	1.01	28.3
MH0252_GL0017313	[gene] locus=scaffold31667_4:147:659:+ [Complete] codon-table.11	18987	5.32	370	19	5	1.45	38.2
MH0288_GL0008307	[gene] locus=scaffold2404_9:3:506:- [Lack both ends] codon-table.11	18782	7.89	345	19	5	1.13	36.3
MH0288_GL0162672	[gene] locus=scaffold123293_2:2168:3517:- [Complete] codon-table.11	49272	6.37	292	19	5	0.34	16
O2.CD3-0-PT_GL0012177	[gene] locus=scaffold86709_1:9560:9967:+ [Lack 3~-end] codon-table.11	15200	7.9	314	19	5	1.52	38.2
O2.UC47-1_GL0157909	[gene] locus=scaffold51343_1:62:1273:+ [Lack 3~-end] codon-table.11	44160	5.59	325	19	5	0.39	20
T2D-77A_GL0042595	[gene] locus=scaffold21545_1:1106:2668:- [Complete] codon-table.11	56657	8.2	400	19	5	0.29	10.4
V1.CD38-0_GL0103199	[gene] locus=scaffold25911_10:335:877:- [Complete] codon-table.11	19950	5.13	350	19	5	0.76	18.3
764588959-stool1_revised_C825343_1_gene135684	strand:- start:1 stop:903 length:903 start_codon:yes stop_codon:no gene_type:incomplete [Lack 3~-end] codon-table.11	33218	5.94	280	19	4	0.54	19.6
MH0012_GL0149179	[gene] locus=scaffold10390_13:6598:8037:+ [Complete] codon-table.11	52874	6.97	214	19	4	0.24	16.9
MH0040_GL0079178	[gene] locus=scaffold14357_3:317:1342:- [Complete] codon-table.11	37820	5.22	310	19	4	0.46	11.1
MH0086_GL0089176	[gene] locus=scaffold13873_18:1827:3161:+ [Complete] codon-table.11	48452	5.48	280	19	4	0.43	15.1
MH0159_GL0046015	[gene] locus=scaffold21755_4:1:945:- [Lack both ends] codon-table.11	34720	5.94	273	19	4	0.39	17.1
MH0309_GL0146564	[gene] locus=scaffold55146_16:360:1736:- [Complete] codon-table.11	49497	5.65	234	19	4	0.26	13.1
MH0340_GL0061991	[gene] locus=scaffold33187_16:153:1499:- [Complete] codon-table.11	48589	6.17	250	19	4	0.27	12.1
N037A_GL0017504	[gene] locus=scaffold51565_4:673:1920:- [Lack 5~-end] codon-table.11	45108	5.71	280	19	4	0.29	14.5
V1.CD32-4_GL0039110	[gene] locus=scaffold36566_8:9791:11122:- [Complete] codon-table.11	48180	5.49	280	19	4	0.35	14.9
V1.FI20_GL0154462	[gene] locus=scaffold25691_4:974:2305:- [Complete] codon-table.11	48162	5.99	282	19	4	0.35	11.1
DOM022_GL0016424	[gene] locus=scaffold2975_9:1795:4896:+ [Lack 3~-end] codon-table.11	112591	5.13	219	19	3	0.08	4.6
MH0006_GL0096945	[gene] locus=scaffold224067_1:1457:2794:- [Complete] codon-table.11	49010	5.62	214	19	3	0.27	9.7
MH0035_GL0064697	[gene] locus=scaffold1563_1:3:3419:- [Lack 3~-end] codon-table.11	124250	5.22	219	19	3	0.07	5.5
MH0161_GL0021713	[gene] locus=scaffold2505_5:1313:4936:+ [Complete] codon-table.11	133284	5.57	184	19	3	0.07	4.3
MH0288_GL0181772	[gene] locus=scaffold92273_1:1910:5518:- [Complete] codon-table.11	131666	6.45	174	19	3	0.07	3.3
MH0336_GL0045288	[gene] locus=scaffold107598_1:27835:31458:+ [Complete] codon-table.11	131588	5.62	184	19	3	0.07	4.2
MH0336_GL0055510	[gene] locus=scaffold39595_9:384:3926:+ [Complete] codon-table.11	129482	5.68	184	19	3	0.07	4.8
O2.UC15-1_GL0137295	[gene] locus=scaffold46404_1:8842:12387:+ [Complete] codon-table.11	130147	5.4	219	19	3	0.07	3.9
V1.FI27_GL0051354	[gene] locus=C1255592_1:3:350:+ [Lack 5~-end] codon-table.11	12355	9.53	155	19	3	0.97	16.5
V1.UC62-0_GL0095333	[gene] locus=scaffold14908_4:3205:6783:- [Complete] codon-table.11	130575	5.94	219	19	3	0.07	3.6
158479027-stool1_revised_scaffold6858_1_gene87852	strand:+ start:2 stop:3106 length:3105 start_codon:no stop_codon:yes gene_type:incomplete [Lack 5~-end] codon-table.11	114581	5.56	774	18	14	0.46	22.1
MH0447_GL0209994	[gene] locus=scaffold178477_5:35881:39948:+ [Complete] codon-table.11	144903	4.89	894	18	14	0.33	11.5
T2D-35A_GL0036820	[gene] locus=scaffold2892_2:42265:45510:- [Complete] codon-table.11	119541	5.38	830	18	13	0.41	19.9
MH0037_GL0023853	[gene] locus=C870493_1:583:1722:- [Complete] codon-table.11	40843	8.86	657	18	11	1.03	31.4
763678604-stool1_revised_scaffold57463_1_gene18855	strand:+ start:655 stop:2124 length:1470 start_codon:yes stop_codon:yes gene_type:complete [Complete] codon-table.11	54408	8.71	372	18	7	0.38	13.9
763678604-stool2_revised_scaffold16449_1_gene48590	strand:+ start:1627 stop:3825 length:2199 start_codon:yes stop_codon:no gene_type:incomplete [Lack 3~-end] codon-table.11	78919	4.17	463	18	7	0.29	13.4
MH0044_GL0055105	[gene] locus=scaffold2103_6:1936:3291:+ [Complete] codon-table.11	50154	6.14	353	18	7	0.41	16
MH0233_GL0113250	[gene] locus=scaffold18218_10:117:1451:- [Complete] codon-table.11	48315	5.7	415	18	7	0.52	17.6
MH0318_GL0089245	[gene] locus=scaffold56305_6:2:1102:- [Lack 3~-end] codon-table.11	40252	8.54	371	18	7	0.65	20.4
V1.UC17-2_GL0081180	[gene] locus=scaffold99709_1:6428:7762:- [Complete] codon-table.11	48595	6.64	363	18	7	0.52	16.9
MH0037_GL0039067	[gene] locus=scaffold3939_1:5682:7016:+ [Complete] codon-table.11	48806	5.62	286	18	6	0.34	13.5
MH0053_GL0068789	[gene] locus=scaffold40692_2:4898:6232:- [Complete] codon-table.11	48750	5.49	404	18	6	0.43	19.8
MH0057_GL0006435	[gene] locus=scaffold14238_1:626:1960:+ [Complete] codon-table.11	49088	5.65	286	18	6	0.34	15.8
MH0142_GL0039811	[gene] locus=scaffold6616_7:1868:3223:+ [Complete] codon-table.11	49626	6.37	326	18	6	0.42	12.2
MH0373_GL0033262	[gene] locus=scaffold18314_1:33:1268:- [Lack 5~-end] codon-table.11	44304	7.67	351	18	6	0.58	20.7
MH0441_GL0130959	[gene] locus=scaffold33554_1:2:1384:+ [Lack 5~-end] codon-table.11	50743	5.26	402	18	6	0.41	15
N013A_GL0032025	[gene] locus=scaffold52855_1:25:1053:- [Lack 5~-end] codon-table.11	37762	5.29	425	18	6	0.58	19.3
O2.UC4-1_GL0037720	[gene] locus=scaffold53501_3:1:1344:+ [Lack 5~-end] codon-table.11	49520	5.29	351	18	6	0.42	15.9
V1.FI14_GL0127296	[gene] locus=scaffold44092_1:23309:24661:+ [Complete] codon-table.11	49259	6.09	285	18	6	0.42	11.3
V1.UC10-2_GL0062804	[gene] locus=scaffold112134_1:3:632:- [Lack 3~-end] codon-table.11	23705	9.32	354	18	6	0.82	18.1
160218816-stool1_revised_scaffold41950_1_gene92719	strand:+ start:4076 stop:5494 length:1419 start_codon:yes stop_codon:yes gene_type:complete [Complete] codon-table.11	52145	5.68	356	18	5	0.32	12.7
521095.Apar_0610	[Complete]:- codon-table.11	48032	5.38	221	18	5	0.35	11.1
764447348-stool2_revised_scaffold29645_1_gene60588	strand:+ start:3598 stop:4947 length:1350 start_codon:yes stop_codon:yes gene_type:complete [Complete] codon-table.11	49396	5.78	294	18	5	0.42	16
BGI-06A_GL0010981	[gene] locus=scaffold19362_5:547:1881:- [Complete] codon-table.11	48427	5.58	337	18	5	0.43	13.5
MH0003_GL0088593	[gene] locus=scaffold20548_2:11018:12541:- [Complete] codon-table.11	55888	6.55	279	18	5	0.36	16.2
MH0054_GL0067765	[gene] locus=scaffold49934_1:1493:2842:- [Complete] codon-table.11	48558	5.78	261	18	5	0.27	16
MH0079_GL0002152	[gene] locus=C781332_1:271:1635:- [Complete] codon-table.11	50161	5.92	267	18	5	0.33	11.5
MH0118_GL0092442	[gene] locus=scaffold88694_2:3481:4818:+ [Complete] codon-table.11	49277	5.89	282	18	5	0.34	11.5
MH0203_GL0045149	[gene] locus=scaffold151039_1:45413:46759:- [Complete] codon-table.11	49184	5.76	265	18	5	0.34	15.8
MH0211_GL0185435	[gene] locus=scaffold17928_2:2:529:- [Lack both ends] codon-table.11	19757	6.84	295	18	5	1.05	28.4
MH0408_GL0224011	[gene] locus=scaffold44565_2:351:671:- [Lack 5~-end] codon-table.11	11685	6.23	324	18	5	1.59	37.7
N020A_GL0069848	[gene] locus=scaffold50911_3:572:1162:- [Complete] codon-table.11	21741	5.27	309	18	5	0.69	21.9
O2.UC15-0_GL0076790	[gene] locus=scaffold80_3:13863:15212:- [Complete] codon-table.11	49363	5.5	293	18	5	0.34	12.7
V1.FI14_GL0256457	[gene] locus=scaffold60662_10:2292:2834:- [Complete] codon-table.11	19994	5.21	383	18	5	0.76	25
V1.UC26-4_GL0041904	[gene] locus=scaffold62569_3:1107:2276:+ [Lack 3~-end] codon-table.11	42893	5.48	335	18	5	0.4	18.2
V1.UC26-4_GL0125379	[gene] locus=C1384247_1:3:632:- [Lack 3~-end] codon-table.11	23445	5.4	275	18	5	0.84	28.6
160582958-stool1_revised_scaffold16578_1_gene73110	strand:+ start:2072 stop:3187 length:1116 start_codon:yes stop_codon:no gene_type:incomplete [Lack 3~-end] codon-table.11	40443	5.78	270	18	4	0.33	16.7
457396.CSBG_02040	[Complete]:- codon-table.11	49457	5.43	288	18	4	0.26	11.2
764002286-stool1_revised_scaffold17798_1_gene80417	strand:+ start:583 stop:1092 length:510 start_codon:yes stop_codon:no gene_type:incomplete [Lack 3~-end] codon-table.11	18837	5.8	258	18	4	0.82	28.8
HT14A_GL0077474	[gene] locus=scaffold2145_3:315:1685:- [Complete] codon-table.11	50235	5.29	241	18	4	0.26	8.3
MH0006_GL0183081	[gene] locus=scaffold224042_4:6994:8337:+ [Complete] codon-table.11	49188	5.93	231	18	4	0.27	10.1
MH0203_GL0115501	[gene] locus=scaffold37339_10:5969:7318:+ [Complete] codon-table.11	49260	5.35	265	18	4	0.34	15.6
MH0250_GL0031485	[gene] locus=scaffold66797_1:45821:47167:- [Complete] codon-table.11	49645	5.6	233	18	4	0.26	9.4
MH0276_GL0090526	[gene] locus=scaffold155716_1:142:1494:- [Complete] codon-table.11	49490	5.07	260	18	4	0.26	11.8
MH0277_GL0043632	[gene] locus=scaffold19564_1:76:1464:+ [Complete] codon-table.11	50818	6	263	18	4	0.26	9.1
MH0370_GL0058808	[gene] locus=scaffold27286_9:457:1110:+ [Lack 3~-end] codon-table.11	24206	6.12	274	18	4	0.8	31.2
O2.UC24-1_GL0028047	[gene] locus=C1129785_1:3:758:- [Lack 3~-end] codon-table.11	28248	5.09	221	18	4	0.5	19.4
V1.CD54-0_GL0068125	[gene] locus=scaffold1924_4:33087:34418:+ [Complete] codon-table.11	48245	5.43	220	18	4	0.27	12
V1.CD54-0_GL0123297	[gene] locus=scaffold51659_1:140530:144060:- [Complete] codon-table.11	128638	5.34	238	18	4	0.09	5
V1.FI17_GL0000256	[gene] locus=scaffold41565_1:205:1536:+ [Complete] codon-table.11	48096	6.12	233	18	4	0.27	8.4
V1.FI25_GL0088434	[gene] locus=scaffold16878_13:970:2325:+ [Complete] codon-table.11	49244	5	245	18	4	0.26	13.3
158944319-stool1_revised_C954997_1_gene71218	strand:+ start:2 stop:592 length:591 start_codon:no stop_codon:no gene_type:incomplete [Lack both ends] codon-table.11	21477	8.96	196	18	3	0.49	23.9
MH0433_GL0013485	[gene] locus=scaffold121003_2:297:908:+ [Lack 3~-end] codon-table.11	22845	8.97	190	18	3	0.65	27.5
V1.CD3-0-PN_GL0107741	[gene] locus=scaffold8074_4:5719:7077:+ [Complete] codon-table.11	49441	8.44	188	18	3	0.19	6.6
158944319-stool1_revised_C1049921_1_gene135980	strand:+ start:4365 stop:7973 length:3609 start_codon:yes stop_codon:yes gene_type:complete [Complete] codon-table.11	131829	5.74	152	18	2	0.07	2.5
764062976-stool1_revised_scaffold43339_1_gene127724	strand:- start:8817 stop:12167 length:3351 start_codon:no stop_codon:yes gene_type:incomplete [Lack 5~-end] codon-table.11	123467	5.89	152	18	2	0.07	3
HT14A_GL0091537	[gene] locus=scaffold8541_8:1773:5207:- [Complete] codon-table.11	125267	5.47	152	18	2	0.07	2.6
MH0372_GL0033792	[gene] locus=scaffold42088_3:1477:5082:+ [Complete] codon-table.11	131523	5.48	152	18	2	0.05	2.7
T2D-91A_GL0062425	[gene] locus=scaffold51245_1:143:3817:- [Complete] codon-table.11	135457	5.56	152	18	2	0.04	2.7
MH0123_GL0102623	[gene] locus=scaffold61864_6:5812:9900:+ [Complete] codon-table.11	145631	4.81	872	17	13	0.3	11.5
O2.UC56-0_GL0038002	[gene] locus=scaffold68863_1:1701:3368:- [Complete] codon-table.11	59821	8.94	750	17	11	0.7	27.9
O2.UC56-2_GL0083550	[gene] locus=scaffold2288_9:1:1032:+ [Lack 5~-end] codon-table.11	37057	6	644	17	11	1.35	39.7
MH0003_GL0042541	[gene] locus=scaffold2772_2:16740:17834:+ [Complete] codon-table.11	39368	9.36	656	17	10	0.93	34.1
MH0162_GL0152812	[gene] locus=scaffold17449_3:2:556:- [Lack both ends] codon-table.11	21062	5.22	536	17	8	1.24	36.2
MH0165_GL0027381	[gene] locus=scaffold10451_2:886:1542:+ [Lack 3~-end] codon-table.11	24576	6.85	389	17	8	1.26	31.5
MH0252_GL0187805	[gene] locus=scaffold138213_2:8556:9902:+ [Complete] codon-table.11	49148	5.57	433	17	8	0.51	15.2
MH0122_GL0089055	[gene] locus=scaffold3098_3:966:1838:+ [Complete] codon-table.11	31577	6.23	375	17	7	0.89	27.2
MH0422_GL0129820	[gene] locus=scaffold40350_4:333:1673:+ [Complete] codon-table.11	48821	5.69	367	17	7	0.43	12.6
158499257-stool2_revised_C1285465_1_gene182171	strand:+ start:704 stop:1474 length:771 start_codon:yes stop_codon:no gene_type:incomplete [Lack 3~-end] codon-table.11	28118	7.66	421	17	6	0.84	33.1
MH0089_GL0098052	[gene] locus=scaffold69088_4:1781:3136:+ [Complete] codon-table.11	49813	6.23	307	17	6	0.42	16
MH0191_GL0177205	[gene] locus=scaffold98206_7:355:1707:+ [Complete] codon-table.11	49404	5.44	321	17	6	0.42	11.3
O2.UC7-1_GL0129439	[gene] locus=scaffold41870_1:21334:21882:+ [Complete] codon-table.11	20333	5.21	471	17	6	1.01	31.9
O2.UC9-0_GL0086178	[gene] locus=scaffold4559_3:2:634:+ [Lack 5~-end] codon-table.11	23637	7.16	425	17	6	0.83	25.7
V1.CD25-0_GL0032136	[gene] locus=scaffold3575_16:925:2271:+ [Complete] codon-table.11	48876	5.37	328	17	6	0.43	12.5
160765029-stool1_revised_C1082496_1_gene159004	strand:- start:3 stop:599 length:597 start_codon:yes stop_codon:no gene_type:incomplete [Lack 3~-end] codon-table.11	22464	7.88	272	17	5	1.14	36.2
MH0077_GL0064579	[gene] locus=scaffold3203_5:1611:2636:+ [Complete] codon-table.11	37695	5.03	332	17	5	0.46	12.9
MH0243_GL0017754	[gene] locus=scaffold41275_2:1:984:- [Lack 3~-end] codon-table.11	36676	7.6	278	17	5	0.48	16.5
SZEY-66A_GL0026199	[gene] locus=scaffold44090_1:38:1240:+ [Lack 3~-end] codon-table.11	43804	5.72	243	17	5	0.39	12.7
V1.CD21-0_GL0003525	[gene] locus=scaffold9700_1:6566:7657:+ [Complete] codon-table.11	40454	5.96	283	17	5	0.43	11.6
V1.CD21-0_GL0083771	[gene] locus=scaffold16774_1:5134:6153:+ [Complete] codon-table.11	37432	5.21	358	17	5	0.47	17.4
V1.CD6-0-PT_GL0163205	[gene] locus=scaffold24898_19:658:1869:- [Complete] codon-table.11	45061	5.77	285	17	5	0.47	9.4
V1.FI10_GL0093314	[gene] locus=C737062_1:3418:4749:+ [Complete] codon-table.11	48805	5.14	262	17	5	0.34	11.1
V1.UC11-0_GL0100551	[gene] locus=scaffold24616_25:3817:5148:+ [Complete] codon-table.11	48523	5.82	256	17	5	0.35	11.3
737052003-stool1_revised_scaffold20020_1_gene15778	strand:- start:12 stop:1121 length:1110 start_codon:no stop_codon:yes gene_type:incomplete [Lack 5~-end] codon-table.11	39996	5.94	228	17	4	0.43	14.6
763840445-stool1_revised_scaffold30329_2_gene19551	strand:+ start:2738 stop:3178 length:441 start_codon:yes stop_codon:yes gene_type:complete [Complete] codon-table.11	15396	4.34	390	17	4	0.73	44.5
765701615-stool1_revised_scaffold48781_2_gene188063	strand:- start:2 stop:1333 length:1332 start_codon:yes stop_codon:no gene_type:incomplete [Lack 3~-end] codon-table.11	48828	5.31	223	17	4	0.27	11.7
DLM018_GL0056395	[gene] locus=scaffold29712_5:842:2179:+ [Complete] codon-table.11	49402	5.47	231	17	4	0.34	11
MH0079_GL0032435	[gene] locus=C780846_1:8336:8887:- [Complete] codon-table.11	20567	5.18	295	17	4	1	23.5
MH0188_GL0065305	[gene] locus=scaffold52427_12:5206:6537:- [Complete] codon-table.11	48640	5.26	223	17	4	0.27	13.1
MH0390_GL0070484	[gene] locus=scaffold96587_3:1:609:+ [Lack both ends] codon-table.11	22027	8.62	199	17	4	0.91	30
O2.CD3-0-PT_GL0054878	[gene] locus=scaffold36378_10:65:514:+ [Lack 3~-end] codon-table.11	17277	9.07	231	17	4	0.92	26.7
O2.CD3-0-PT_GL0061282	[gene] locus=scaffold50744_3:479:1834:+ [Complete] codon-table.11	49789	6	242	17	4	0.26	9.3
T2D-22A_GL0040558	[gene] locus=C835216_1:39405:40742:+ [Complete] codon-table.11	48760	6.24	249	17	4	0.27	11.2
339860.Msp_1416	[Complete]:- codon-table.11	49046	5.11	232	17	3	0.19	9.2
MH0011_GL0051862	[gene] locus=scaffold7679_6:13217:16744:+ [Complete] codon-table.11	129407	5.63	193	17	3	0.07	3.2
MH0305_GL0005326	[gene] locus=scaffold10244_3:135:1430:+ [Lack 3~-end] codon-table.11	47003	6.3	232	17	3	0.36	15.5
O2.CD3-0-PT_GL0063108	[gene] locus=scaffold43947_2:11709:14627:+ [Lack 3~-end] codon-table.11	106157	5.12	193	17	3	0.09	4.9
V1.UC62-0_GL0169228	[gene] locus=scaffold50135_3:378:1724:- [Lack 5~-end] codon-table.11	48943	5.06	245	17	3	0.27	10.7
V1.UC52-1_GL0149339	[gene] locus=scaffold37438_1:21042:24536:- [Complete] codon-table.11	134591	6.14	76	17	2	0.04	1.3
SZEY-27A_GL0065645	[gene] locus=scaffold782_10:325:4359:+ [Complete] codon-table.11	143791	4.91	790	16	12	0.3	12.1
159571453-stool2_revised_scaffold2247_2_gene144608	strand:- start:31 stop:1182 length:1152 start_codon:no stop_codon:yes gene_type:incomplete [Lack 5~-end] codon-table.11	42458	5.2	613	16	11	0.97	25.6
MH0150_GL0126373	[gene] locus=scaffold28257_1:3:1202:+ [Lack 5~-end] codon-table.11	44265	5.34	609	16	11	0.92	25.6
MH0332_GL0070795	[gene] locus=scaffold13525_1:20:1204:+ [Complete] codon-table.11	43773	5.29	609	16	11	0.93	25.9
MH0333_GL0103584	[gene] locus=scaffold16950_2:131:1315:+ [Complete] codon-table.11	43764	5.23	585	16	11	0.93	24.9
457395.BSBG_00304	[Complete]:- codon-table.11	39969	9.4	683	16	10	0.91	32.1
NLF014_GL0001164	[gene] locus=scaffold13162_1:1:1017:+ [Lack 5~-end] codon-table.11	36454	5.68	571	16	10	1.38	42.6
T2D-29A_GL0106551	[gene] locus=scaffold28513_5:1:1155:+ [Lack 5~-end] codon-table.11	42286	8.08	576	16	10	0.85	32
764143897-stool2_revised_scaffold18691_1_gene107402	strand:- start:2 stop:589 length:588 start_codon:no stop_codon:no gene_type:incomplete [Lack both ends] codon-table.11	21840	5.37	391	16	8	1.48	37.8
MH0001_GL0005529	[gene] locus=scaffold2544_3:13410:14576:+ [Complete] codon-table.11	43060	6.51	485	16	8	0.6	23.7
MH0128_GL0036211	[gene] locus=scaffold17500_2:7327:8667:+ [Complete] codon-table.11	48009	4.45	546	16	8	0.62	21.1
MH0437_GL0073993	[gene] locus=scaffold128097_2:997:2163:+ [Complete] codon-table.11	43055	6.92	479	16	8	0.6	22.7
MH0453_GL0035804	[gene] locus=scaffold75820_2:1225:2193:- [Lack 5~-end] codon-table.11	35047	9.28	618	16	8	1.09	31.1
V1.CD10-0_GL0011536	[gene] locus=scaffold6569_1:90971:92224:+ [Complete] codon-table.11	45418	5.36	475	16	8	0.66	22.8
764062976-stool1_revised_scaffold42530_1_gene155555	strand:+ start:3 stop:800 length:798 start_codon:no stop_codon:yes gene_type:incomplete [Lack 5~-end] codon-table.11	28705	5.82	489	16	7	0.82	30.6
SZEY-41A_GL0038162	[gene] locus=scaffold35999_2:1:1338:+ [Lack both ends] codon-table.11	49091	5.57	421	16	7	0.51	18.2
764143897-stool1_revised_C911296_1_gene75790	strand:+ start:517 stop:1884 length:1368 start_codon:yes stop_codon:yes gene_type:complete [Complete] codon-table.11	49932	5.24	293	16	6	0.42	15.8
MH0316_GL0005591	[gene] locus=scaffold40817_3:2:1030:+ [Lack 5~-end] codon-table.11	37924	5.3	346	16	6	0.58	17.8
479437.Elen_1801	[Complete]:- codon-table.11	48552	5.17	267	16	5	0.43	13.5
DOM001_GL0049550	[gene] locus=scaffold2614_3:196:1644:- [Complete] codon-table.11	53542	7.55	283	16	5	0.31	9.5
MH0012_GL0185562	[gene] locus=scaffold34096_6:17354:17893:- [Complete] codon-table.11	19904	5.18	357	16	5	1.04	27.9
MH0020_GL0027830	[gene] locus=scaffold9840_4:479:1498:+ [Complete] codon-table.11	37627	5.3	380	16	5	0.58	18.9
MH0054_GL0016295	[gene] locus=scaffold21265_2:3018:4373:+ [Complete] codon-table.11	50406	6.19	281	16	5	0.33	12
MH0127_GL0011184	[gene] locus=scaffold25692_2:24970:25989:+ [Complete] codon-table.11	37654	5.08	319	16	5	0.47	18.3
MH0200_GL0081372	[gene] locus=scaffold23067_10:1201:2220:- [Complete] codon-table.11	37610	5.23	378	16	5	0.47	18.9
MH0369_GL0120791	[gene] locus=scaffold40126_4:620:1966:+ [Complete] codon-table.11	48976	5.69	309	16	5	0.34	16.1
MH0375_GL0132363	[gene] locus=scaffold65055_7:5928:7283:+ [Complete] codon-table.11	49892	6.36	249	16	5	0.34	16
T2D-62A_GL0004343	[gene] locus=scaffold2872_6:5834:6523:- [Lack 5~-end] codon-table.11	25273	5.09	339	16	5	0.76	29.3
V1.CD55-0_GL0023821	[gene] locus=scaffold53174_11:2496:3839:- [Complete] codon-table.11	48586	5.84	269	16	5	0.35	13.4
V1.FI24_GL0034549	[gene] locus=scaffold74701_3:3122:3664:+ [Complete] codon-table.11	19921	5.12	354	16	5	0.77	18.9
HT14A_GL0011999	[gene] locus=scaffold16409_3:222:1553:- [Complete] codon-table.11	48128	5.68	248	16	4	0.27	13.5
MH0012_GL0120818	[gene] locus=scaffold91173_9:59935:61281:+ [Complete] codon-table.11	49322	6.58	225	16	4	0.26	10.3
MH0189_GL0171110	[gene] locus=scaffold45768_4:7631:8974:- [Complete] codon-table.11	49448	6.19	204	16	4	0.26	9.4
MH0244_GL0011014	[gene] locus=scaffold66937_3:825:1193:+ [Complete] codon-table.11	13441	9.48	205	16	4	1.3	23
MH0276_GL0113688	[gene] locus=scaffold78924_12:99:1430:- [Complete] codon-table.11	48793	5.35	234	16	4	0.27	10.8
MH0308_GL0037416	[gene] locus=scaffold71396_1:4179:5291:- [Complete] codon-table.11	41346	6.28	252	16	4	0.42	10.3
MH0357_GL0036033	[gene] locus=scaffold126623_1:3373:4728:+ [Complete] codon-table.11	49421	5.9	239	16	4	0.19	11.3
O2.UC2-1_GL0013607	[gene] locus=scaffold51439_2:2:742:+ [Lack both ends] codon-table.11	27047	8.51	197	16	4	0.53	19.8
T2D-70A_GL0046318	[gene] locus=scaffold103201_1:4247:5605:+ [Complete] codon-table.11	50042	6.24	211	16	4	0.26	11.7
V1.FI14_GL0108477	[gene] locus=scaffold141658_2:12556:13914:+ [Complete] codon-table.11	49843	5.79	216	16	4	0.26	13.3
V1.UC47-4_GL0005352	[gene] locus=scaffold55388_1:18907:19965:+ [Complete] codon-table.11	38965	5.34	336	16	4	0.34	13.4
V1.UC54-0_GL0137640	[gene] locus=scaffold318_4:6889:8244:+ [Complete] codon-table.11	49475	5.22	225	16	4	0.26	10.9
MH0188_GL0159804	[gene] locus=scaffold53153_2:9232:10587:+ [Complete] codon-table.11	49795	5.19	186	16	3	0.19	8.4
MH0189_GL0116614	[gene] locus=scaffold11546_14:1905:3236:+ [Lack 3~-end] codon-table.11	49196	8.14	180	16	3	0.19	7.2
MH0382_GL0186339	[gene] locus=scaffold7762_2:13874:15208:+ [Complete] codon-table.11	49286	5.86	196	16	3	0.19	6.8
O2.UC48-1_GL0111235	[gene] locus=scaffold101600_1:660:1367:+ [Lack 3~-end] codon-table.11	26466	8.68	186	16	3	0.38	17.8
159227541-stool2_revised_C862154_1_gene73292	strand:+ start:1 stop:153 length:153 start_codon:no stop_codon:yes gene_type:incomplete [Lack 5~-end] codon-table.11	5617	9.99	32	16	1	0.59	30
MH0003_GL0026779	[gene] locus=scaffold25815_1:101:1843:- [Complete] codon-table.11	65144	8.03	34	16	1	0.05	2.4
T2D-135A_GL0090373	[gene] locus=scaffold4891_2:67116:68303:- [Complete] codon-table.11	43868	5.22	586	15	10	0.81	23
V1.CD21-0_GL0041544	[gene] locus=scaffold9948_1:1151:2341:- [Lack 5~-end] codon-table.11	44049	5.35	586	15	10	0.8	23
T2D-135A_GL0050700	[gene] locus=scaffold40197_3:55729:56802:+ [Complete] codon-table.11	38753	9.36	596	15	9	0.81	26.6
N049A_GL0011158	[gene] locus=C636137_1:1:501:- [Lack both ends] codon-table.11	18000	9.15	453	15	8	2.51	58.7
MH0203_GL0120569	[gene] locus=scaffold4589_3:2415:3746:+ [Complete] codon-table.11	48228	5.68	387	15	7	0.52	18.5
O2.UC46-1_GL0133740	[gene] locus=scaffold72085_1:2591:3940:+ [Complete] codon-table.11	48311	4.38	470	15	7	0.61	19.2
V1.CD46-0_GL0114472	[gene] locus=scaffold4004_12:285:1508:- [Lack 5~-end] codon-table.11	44340	5.89	360	15	7	0.68	23.1
MH0021_GL0023873	[gene] locus=scaffold36695_1:3:635:+ [Lack 5~-end] codon-table.11	23181	5.33	361	15	6	1.09	29
MH0243_GL0104255	[gene] locus=scaffold16316_3:13364:14977:+ [Complete] codon-table.11	60057	7.86	310	15	6	0.34	9.5
MH0310_GL0052182	[gene] locus=scaffold31886_3:53:508:- [Complete] codon-table.11	15925	5.73	429	15	6	1.03	37.7
MH0438_GL0041853	[gene] locus=scaffold75018_4:521:1273:+ [Lack 3~-end] codon-table.11	28001	6.97	312	15	6	0.85	23.1
O2.UC11-1_GL0111484	[gene] locus=scaffold42804_3:50:1396:- [Complete] codon-table.11	49043	5.19	318	15	6	0.42	12.5
763820215-stool1_revised_C754282_1_gene45767	strand:- start:82 stop:1425 length:1344 start_codon:yes stop_codon:yes gene_type:complete [Complete] codon-table.11	49337	5.46	231	15	5	0.34	14.8
764447348-stool2_revised_scaffold31398_1_gene76011	strand:+ start:916 stop:1497 length:582 start_codon:yes stop_codon:no gene_type:incomplete [Lack 3~-end] codon-table.11	22029	6.54	263	15	5	1.17	33
DLM019_GL0080960	[gene] locus=scaffold3463_4:165:668:+ [Lack 3~-end] codon-table.11	18822	5.66	299	15	5	1.12	29.8
MH0081_GL0075082	[gene] locus=scaffold29085_2:385:663:- [Lack 5~-end] codon-table.11	10150	5.34	342	15	5	1.97	46.7
MH0100_GL0130476	[gene] locus=scaffold39594_24:1833:2855:- [Complete] codon-table.11	37499	5.37	343	15	5	0.47	17.4
MH0157_GL0027911	[gene] locus=scaffold77886_2:561:1178:+ [Lack 3~-end] codon-table.11	23057	6	260	15	5	0.85	29.1
MH0189_GL0169917	[gene] locus=scaffold103305_1:106131:107489:+ [Complete] codon-table.11	50316	5.99	254	15	5	0.33	15.9
MH0458_GL0142660	[gene] locus=scaffold22_3:209:1552:- [Complete] codon-table.11	49131	6.08	275	15	5	0.34	9.4
NOM026_GL0046549	[gene] locus=scaffold295_4:2331:3677:- [Complete] codon-table.11	49188	5.83	326	15	5	0.34	11.2
V1.FI07_GL0087922	[gene] locus=scaffold44661_1:2:1456:- [Lack 3~-end] codon-table.11	52981	5.88	391	15	5	0.31	11.1
765620695-stool1_revised_scaffold39196_1_gene99508	strand:- start:67531 stop:68862 length:1332 start_codon:yes stop_codon:yes gene_type:complete [Complete] codon-table.11	48872	5.69	223	15	4	0.27	9
DOF008_GL0014176	[gene] locus=scaffold2512_5:3915:4565:- [Lack 5~-end] codon-table.11	23833	5.33	268	15	4	0.82	23.1
MH0188_GL0057573	[gene] locus=scaffold35727_1:27:1271:+ [Lack 3~-end] codon-table.11	46021	5.65	192	15	4	0.37	12.5
MH0188_GL0074233	[gene] locus=scaffold40568_3:1154:2173:- [Complete] codon-table.11	37259	5.06	340	15	4	0.47	18.9
MH0257_GL0011295	[gene] locus=scaffold13954_1:5009:6364:+ [Complete] codon-table.11	49476	5.99	244	15	4	0.26	9.3
MH0345_GL0064131	[gene] locus=scaffold118326_1:9592:10956:- [Complete] codon-table.11	49770	5.42	236	15	4	0.34	16.7
O2.UC8-1_GL0145130	[gene] locus=scaffold68133_1:3:1082:+ [Lack 5~-end] codon-table.11	38815	5.71	231	15	4	0.35	16.4
V1.CD32-0_GL0141675	[gene] locus=scaffold4407_11:258:1592:- [Complete] codon-table.11	48731	5.45	269	15	4	0.35	14.9
V1.UC42-0_GL0047496	[gene] locus=scaffold87144_7:1061:1903:- [Lack 5~-end] codon-table.11	30917	4.95	315	15	4	0.45	17.1
MH0165_GL0054741	[gene] locus=scaffold104890_3:64:1401:- [Complete] codon-table.11	49323	5.68	181	15	3	0.19	9.9
MH0366_GL0041194	[gene] locus=scaffold26714_7:2:592:- [Lack 3~-end] codon-table.11	22341	6.85	187	15	3	0.67	28.4
MH0373_GL0071644	[gene] locus=scaffold66469_2:2:502:+ [Lack both ends] codon-table.11	18789	5.78	187	15	3	0.57	16.8
NOM029_GL0058604	[gene] locus=scaffold526_17:10714:12129:+ [Lack 3~-end] codon-table.11	51518	6.16	174	15	3	0.18	8.3
O2.CD2-0_GL0035308	[gene] locus=scaffold34852_1:47989:49326:- [Complete] codon-table.11	48793	5.77	172	15	3	0.19	7.2
T2D-6A_GL0064817	[gene] locus=scaffold40995_3:3:551:- [Lack 3~-end] codon-table.11	20839	6.92	177	15	3	0.72	27.3
V1.FI12_GL0115778	[gene] locus=scaffold60258_7:16669:18006:- [Complete] codon-table.11	49082	5.76	177	15	3	0.19	7.2
MH0326_GL0120022	[gene] locus=scaffold65541_3:80580:84098:- [Complete] codon-table.11	128923	5.16	152	15	2	0.05	2.8
V1.FI09_GL0160283	[gene] locus=scaffold25559_1:12934:15447:- [Complete] codon-table.11	87821	9.42	812	14	12	0.64	21.5
MH0002_GL0071001	[gene] locus=scaffold49602_1:16859:18553:+ [Complete] codon-table.11	62073	6.26	522	14	10	0.52	15.1
MH0247_GL0095124	[gene] locus=scaffold24022_2:264:3836:+ [Complete] codon-table.11	131390	5.02	599	14	10	0.25	9.5
NLM002_GL0025056	[gene] locus=scaffold19745_1:2:1042:+ [Lack both ends] codon-table.11	37593	7.73	596	14	10	1.15	36.9
V1.CD3-0-PT_GL0055490	[gene] locus=scaffold1549_10:5456:6610:+ [Complete] codon-table.11	42344	6.37	545	14	10	0.85	27.6
MH0002_GL0000402	[gene] locus=scaffold58197_1:1866:3851:- [Complete] codon-table.11	76769	5.07	553	14	9	0.41	17.7
MH0246_GL0112799	[gene] locus=scaffold29121_2:2106:3263:- [Complete] codon-table.11	42608	6.23	446	14	9	0.72	24.2
O2.UC22-1_GL0076593	[gene] locus=scaffold37589_1:2343:4904:- [Complete] codon-table.11	89794	9.42	602	14	9	0.3	9.7
MH0250_GL0106169	[gene] locus=scaffold6482_53:2184:3515:- [Complete] codon-table.11	49398	5.92	337	14	8	0.51	17.2
MH0457_GL0249596	[gene] locus=scaffold148429_8:94:1341:- [Complete] codon-table.11	45063	5.13	463	14	8	0.67	22.9
MH0002_GL0039389	[gene] locus=scaffold16112_2:24898:26067:- [Complete] codon-table.11	42890	6.86	352	14	7	0.71	22.9
MH0250_GL0236105	[gene] locus=scaffold82618_3:126984:127580:- [Complete] codon-table.11	22611	5.75	489	14	7	0.87	23.2
NOF013_GL0084388	[gene] locus=scaffold17100_6:7808:8359:- [Complete] codon-table.11	20921	5.55	534	14	7	1.59	21.9
MH0012_GL0206328	[gene] locus=scaffold38585_7:331:1680:+ [Complete] codon-table.11	49545	5.55	354	14	6	0.34	11.8
MH0012_GL0224179	[gene] locus=scaffold9086_2:298:1650:- [Complete] codon-table.11	49834	5.38	302	14	6	0.42	17.3
N028A_GL0010579	[gene] locus=scaffold3040_18:330:758:+ [Lack 3~-end] codon-table.11	16253	7.85	297	14	6	1.83	43.4
V1.UC48-0_GL0145580	[gene] locus=scaffold34550_4:1:1137:- [Lack 3~-end] codon-table.11	41700	5.81	354	14	6	0.41	14
679189.HMPREF9019_1716	[Complete]:- codon-table.11	49152	6.06	234	14	5	0.34	16.2
MH0006_GL0019516	[gene] locus=scaffold37867_1:3697:5034:+ [Complete] codon-table.11	49030	5.55	237	14	5	0.34	12.4
MH0012_GL0057359	[gene] locus=scaffold12846_1:2228:2773:- [Complete] codon-table.11	20350	5.35	302	14	5	1.01	33.1
MH0084_GL0024634	[gene] locus=scaffold18852_11:503:1045:+ [Complete] codon-table.11	20238	5.36	318	14	5	0.75	20.6
MH0227_GL0147004	[gene] locus=scaffold50244_1:460:1014:- [Lack 5~-end] codon-table.11	20625	5.25	298	14	5	0.99	29.3
MH0448_GL0009187	[gene] locus=scaffold7848_6:1049:2395:+ [Complete] codon-table.11	49260	5.93	305	14	5	0.42	17
NLM010_GL0075186	[gene] locus=scaffold1633_23:1341:2213:- [Complete] codon-table.11	31350	6.22	262	14	5	0.58	14.8
O2.CD3-0-PT_GL0025900	[gene] locus=scaffold61823_2:49451:50476:- [Complete] codon-table.11	37709	5.17	384	14	5	0.46	16.1
T2D-146A_GL0077959	[gene] locus=scaffold21992_1:23663:25060:- [Complete] codon-table.11	51019	6.21	245	14	5	0.33	11
V1.UC13-0_GL0022229	[gene] locus=scaffold3866_4:2406:3035:+ [Lack 3~-end] codon-table.11	23750	6.01	265	14	5	0.82	24.3
159753524-stool2_revised_C608560_1_gene69171	strand:- start:17738 stop:18763 length:1026 start_codon:yes stop_codon:yes gene_type:complete [Complete] codon-table.11	37755	5.38	274	14	4	0.46	17.3
763860675-stool1_revised_scaffold18689_2_gene186689	strand:+ start:18845 stop:20212 length:1368 start_codon:yes stop_codon:yes gene_type:complete [Complete] codon-table.11	49839	5.63	267	14	4	0.26	13.8
765094712-stool2_revised_scaffold24616_2_gene83329	strand:- start:10752 stop:14309 length:3558 start_codon:yes stop_codon:yes gene_type:complete [Complete] codon-table.11	131101	5.76	181	14	4	0.12	5.9
MH0012_GL0122480	[gene] locus=scaffold8643_2:6124:7236:- [Complete] codon-table.11	41419	5.7	244	14	4	0.32	11.9
MH0377_GL0192790	[gene] locus=scaffold13823_6:702:1814:- [Complete] codon-table.11	41612	5.63	225	14	4	0.23	8.4
MH0382_GL0060568	[gene] locus=scaffold20590_1:219:1559:+ [Lack 3~-end] codon-table.11	48419	5.91	221	14	4	0.27	8.7
MH0389_GL0085405	[gene] locus=scaffold99925_7:14835:15947:+ [Complete] codon-table.11	41489	5.36	238	14	4	0.32	11.4
O2.UC15-0_GL0038250	[gene] locus=scaffold41006_2:3:1250:+ [Lack both ends] codon-table.11	45303	5.55	228	14	4	0.29	13.9
O2.UC19-2_GL0040136	[gene] locus=scaffold66802_12:158:1504:- [Complete] codon-table.11	49411	5.27	226	14	4	0.26	8.3
SZEY-62A_GL0087076	[gene] locus=scaffold27074_4:26:1153:- [Lack 5~-end] codon-table.11	41948	6.38	244	14	4	0.23	9.1
V1.FI34_GL0083915	[gene] locus=scaffold20022_5:1361:2473:- [Complete] codon-table.11	41242	6.57	242	14	4	0.32	10.8
V1.UC34-0_GL0055918	[gene] locus=scaffold50414_3:1:657:- [Lack both ends] codon-table.11	23968	8.43	197	14	4	0.61	22.4
V1.UC40-1_GL0199221	[gene] locus=scaffold38891_4:261:1475:- [Lack 5~-end] codon-table.11	45173	6.18	234	14	4	0.29	11.6
DOM017_GL0022342	[gene] locus=scaffold2409_6:88:627:- [Lack 5~-end] codon-table.11	19899	5.4	237	14	3	0.77	20.1
MH0057_GL0005897	[gene] locus=scaffold5777_3:12386:13723:+ [Complete] codon-table.11	48984	5.7	168	14	3	0.27	11.9
MH0233_GL0018624	[gene] locus=scaffold33587_2:2:526:+ [Lack both ends] codon-table.11	18799	8.63	147	14	3	0.57	30.9
MH0441_GL0206519	[gene] locus=scaffold82538_3:3706:5037:+ [Complete] codon-table.11	48324	5.35	177	14	3	0.27	9.5
MH0457_GL0003948	[gene] locus=scaffold176483_1:45088:46512:- [Complete] codon-table.11	52491	6.69	168	14	3	0.18	8.9
O2.UC1-2_GL0108808	[gene] locus=scaffold100214_1:2053:3390:- [Complete] codon-table.11	49735	6	154	14	3	0.19	10.8
SZEY-81A_GL0059149	[gene] locus=scaffold20339_2:3:1247:+ [Lack 5~-end] codon-table.11	44920	6.56	205	14	3	0.21	12.8
T2D-150A_GL0022759	[gene] locus=scaffold25608_4:2:1030:+ [Lack 5~-end] codon-table.11	37940	5.3	237	14	3	0.26	12.3
V1.CD30-0_GL0033635	[gene] locus=scaffold33175_6:1663:2361:+ [Lack 3~-end] codon-table.11	25945	8.57	168	14	3	0.39	18
158499257-stool2_revised_C1134045_1_gene209081	strand:+ start:2 stop:508 length:507 start_codon:no stop_codon:no gene_type:incomplete [Lack both ends] codon-table.11	19293	6.14	141	14	2	0.55	15.4
160765029-stool1_revised_scaffold20706_2_gene116136	strand:+ start:1706 stop:3043 length:1338 start_codon:yes stop_codon:yes gene_type:complete [Complete] codon-table.11	48531	6.43	136	14	2	0.13	7.2
V1.FI07_GL0199106	[gene] locus=scaffold87971_4:198976:200313:- [Complete] codon-table.11	48583	5.5	141	14	2	0.13	7.2
O2.UC23-1_GL0067627	[gene] locus=scaffold57296_2:24116:25327:+ [Complete] codon-table.11	44500	5.3	37	14	1	0.07	2.2
763577454-stool1_revised_C993723_1_gene101889	strand:- start:66 stop:641 length:576 start_codon:no stop_codon:yes gene_type:incomplete [Lack 5~-end] codon-table.11	21630	5.44	575	13	9	1.86	39.3
764325968-stool2_revised_scaffold13999_2_gene66812	strand:- start:1918 stop:3108 length:1191 start_codon:no stop_codon:yes gene_type:incomplete [Lack 5~-end] codon-table.11	43858	7.52	519	13	9	0.69	26
V1.CD15-3_GL0147984	[gene] locus=scaffold32688_3:11229:12416:- [Complete] codon-table.11	43758	5.32	536	13	9	0.7	20
V1.UC25-1_GL0127763	[gene] locus=scaffold27470_11:1642:2841:- [Lack 5~-end] codon-table.11	44298	5.53	563	13	9	0.68	19.8
MH0060_GL0049673	[gene] locus=scaffold11711_2:2863:4233:+ [Complete] codon-table.11	49004	4.58	537	13	8	0.51	25.2
MH0132_GL0081471	[gene] locus=scaffold26175_6:5037:6047:+ [Complete] codon-table.11	36229	5.81	438	13	8	0.89	27.4
NLF001_GL0024079	[gene] locus=scaffold30585_6:72:629:- [Complete] codon-table.11	21126	5.46	547	13	8	1.57	29.2
MH0358_GL0064884	[gene] locus=scaffold2188_2:2:958:+ [Lack both ends] codon-table.11	35073	4.25	503	13	7	0.93	31.3
MH0455_GL0119493	[gene] locus=scaffold48791_1:685:2103:+ [Complete] codon-table.11	49417	4.91	492	13	7	0.6	21
V1.CD3-0-PN_GL0076873	[gene] locus=scaffold49419_2:224:1564:+ [Complete] codon-table.11	48690	5.32	423	13	7	0.51	18.2
V1.CD55-0_GL0002921	[gene] locus=scaffold58723_11:1:660:+ [Lack 5~-end] codon-table.11	25160	6.28	490	13	7	0.76	27.4
158944319-stool1_revised_scaffold23585_1_gene111373	strand:- start:110 stop:1150 length:1041 start_codon:yes stop_codon:yes gene_type:complete [Complete] codon-table.11	38246	5.31	373	13	6	0.57	17.6
DLF003_GL0017113	[gene] locus=scaffold44115_2:3:884:- [Lack 3~-end] codon-table.11	32443	6.24	419	13	6	0.56	28.2
MH0189_GL0005661	[gene] locus=scaffold9950_18:1172:2527:+ [Complete] codon-table.11	50198	6.08	299	13	6	0.33	16.6
MH0415_GL0122912	[gene] locus=scaffold80796_1:590:1945:+ [Complete] codon-table.11	50293	6.24	282	13	6	0.33	13.3
445971.ANASTE_00076	[Complete]:- codon-table.11	49284	5.41	255	13	5	0.34	13.2
763536994-stool1_revised_C2086369_1_gene24157	strand:- start:1792 stop:3300 length:1509 start_codon:yes stop_codon:yes gene_type:complete [Complete] codon-table.11	54880	7.55	273	13	5	0.3	9.8
MH0028_GL0068562	[gene] locus=scaffold7683_6:148:1170:+ [Complete] codon-table.11	37579	5.28	300	13	5	0.47	17.4
MH0189_GL0051597	[gene] locus=scaffold3532_12:189:1544:+ [Complete] codon-table.11	49780	6.35	226	13	5	0.26	14
MH0318_GL0232633	[gene] locus=scaffold164368_1:6663:8042:- [Complete] codon-table.11	50406	8.05	281	13	5	0.33	12.4
MH0373_GL0004058	[gene] locus=scaffold43527_7:569:1921:- [Complete] codon-table.11	48899	6.41	284	13	5	0.34	16
MH0409_GL0173718	[gene] locus=scaffold94657_1:2:1318:- [Lack 3~-end] codon-table.11	48370	7.1	289	13	5	0.35	13.7
MH0428_GL0141119	[gene] locus=scaffold2060_1:1888:2817:+ [Lack 3~-end] codon-table.11	34606	9.16	278	13	5	0.51	13.5
MH0443_GL0197136	[gene] locus=scaffold17955_18:3:1100:+ [Lack 5~-end] codon-table.11	40806	6.56	266	13	5	0.42	14.8
V1.CD15-3_GL0081485	[gene] locus=scaffold36254_2:4817:6151:+ [Complete] codon-table.11	49021	5.45	215	13	5	0.34	15.1
158499257-stool2_revised_scaffold58756_1_gene119433	strand:- start:841 stop:2001 length:1161 start_codon:yes stop_codon:yes gene_type:complete [Complete] codon-table.11	42269	7.44	209	13	4	0.31	10.9
160400887-stool1_revised_scaffold35681_1_gene205226	strand:+ start:22079 stop:23434 length:1356 start_codon:yes stop_codon:yes gene_type:complete [Complete] codon-table.11	50064	5.85	198	13	4	0.26	12
765620695-stool1_revised_C769941_1_gene121449	strand:- start:77 stop:1420 length:1344 start_codon:yes stop_codon:yes gene_type:complete [Complete] codon-table.11	49357	5.32	190	13	4	0.34	16.1
MH0066_GL0046098	[gene] locus=scaffold8803_1:2343:3698:- [Complete] codon-table.11	50316	6.54	204	13	4	0.26	9.3
MH0086_GL0103911	[gene] locus=scaffold48252_1:15244:16356:+ [Complete] codon-table.11	41447	6.62	270	13	4	0.32	10.8
MH0212_GL0120527	[gene] locus=scaffold37061_4:1698:2810:+ [Complete] codon-table.11	41232	6.05	231	13	4	0.32	10.3
MH0277_GL0008962	[gene] locus=scaffold18998_2:28036:29145:+ [Complete] codon-table.11	41565	6.23	258	13	4	0.23	8.9
MH0433_GL0139663	[gene] locus=scaffold98879_2:497:1039:+ [Complete] codon-table.11	20200	5.6	251	13	4	0.75	27.8
O2.UC15-0_GL0103247	[gene] locus=scaffold21357_7:20143:20685:+ [Complete] codon-table.11	19986	5.24	216	13	4	0.76	23.9
T2D-113A_GL0102950	[gene] locus=scaffold31461_6:1:873:+ [Lack 5~-end] codon-table.11	31326	6.22	232	13	4	0.44	14.8
V1.CD16-0_GL0107278	[gene] locus=scaffold6259_5:3:590:- [Lack 3~-end] codon-table.11	22004	5.64	191	13	4	0.68	20.9
V1.CD20-4_GL0069669	[gene] locus=scaffold26082_2:2:1246:- [Lack 3~-end] codon-table.11	45629	5.34	254	13	4	0.29	13
V1.CD3-0-PT_GL0024037	[gene] locus=scaffold26284_3:555:1889:+ [Complete] codon-table.11	48611	5.85	219	13	4	0.35	17.6
V1.CD46-0_GL0116343	[gene] locus=scaffold43160_3:75:557:+ [Complete] codon-table.11	18432	9.1	218	13	4	1.15	37.5
V1.FI04_GL0108132	[gene] locus=scaffold32185_4:3:512:- [Lack both ends] codon-table.11	18955	4.99	319	13	4	0.56	20.6
V1.FI12_GL0162706	[gene] locus=scaffold69_2:3503:6664:- [Complete] codon-table.11	111645	4.15	206	13	4	0.17	6.5
V1.FI26_GL0186813	[gene] locus=scaffold31364_8:1:1347:+ [Lack 5~-end] codon-table.11	48821	6.47	270	13	4	0.27	11.2
V1.UC38-0_GL0095301	[gene] locus=scaffold1640_16:56:1405:+ [Complete] codon-table.11	49633	5.14	222	13	4	0.26	10.9
V1.UC50-1_GL0099296	[gene] locus=scaffold34957_2:1:564:- [Lack 3~-end] codon-table.11	21334	6.84	221	13	4	0.7	20.7
V1.UC55-0_GL0142837	[gene] locus=scaffold45640_6:1050:1682:+ [Lack 3~-end] codon-table.11	23312	6.18	211	13	4	0.63	19.9
DLF002_GL0034606	[gene] locus=scaffold12406_4:70:477:- [Complete] codon-table.11	14451	5.24	163	13	3	0.79	31.1
MH0050_GL0049198	[gene] locus=scaffold9162_1:1360:4908:+ [Complete] codon-table.11	130692	5.81	135	13	3	0.07	5.2
MH0072_GL0024866	[gene] locus=scaffold5989_9:446:1558:- [Complete] codon-table.11	41389	5.69	204	13	3	0.32	12.7
MH0198_GL0109113	[gene] locus=scaffold705_1:16126:19674:+ [Complete] codon-table.11	130601	5.66	135	13	3	0.07	4.2
MH0329_GL0131440	[gene] locus=scaffold67914_2:2:1042:- [Lack 3~-end] codon-table.11	38224	6.47	140	13	3	0.25	11
MH0355_GL0077323	[gene] locus=scaffold42298_7:2657:3769:- [Complete] codon-table.11	41300	5.98	204	13	3	0.23	10.3
MH0358_GL0026678	[gene] locus=scaffold64318_1:8267:9676:+ [Complete] codon-table.11	52074	5.57	185	13	3	0.18	8.5
MH0448_GL0049492	[gene] locus=scaffold20462_2:1325:2671:- [Complete] codon-table.11	49358	5.49	188	13	3	0.19	9.6
V1.FI04_GL0011152	[gene] locus=scaffold9661_2:1:357:- [Lack 3~-end] codon-table.11	13508	5.19	159	13	3	0.86	26.1
V1.UC49-1_GL0187756	[gene] locus=scaffold35287_25:3:566:- [Lack 3~-end] codon-table.11	21372	7.79	161	13	3	0.49	23.4
MH0390_GL0085842	[gene] locus=scaffold95373_3:6797:10228:- [Complete] codon-table.11	127298	8.34	130	13	2	0.05	1.7
O2.UC31-1_GL0117838	[gene] locus=scaffold43067_1:1:1077:- [Lack both ends] codon-table.11	39199	5.07	112	13	2	0.16	8.4
159571453-stool2_revised_C1049463_1_gene174660	strand:- start:2 stop:328 length:327 start_codon:yes stop_codon:no gene_type:incomplete [Lack 3~-end] codon-table.11	12026	8.04	39	13	1	0.26	7.3
MH0027_GL0026887	[gene] locus=scaffold4298_1:269:949:- [Lack 5~-end] codon-table.11	25245	7.11	29	13	1	0.12	3.5
SZEY-20A_GL0055983	[gene] locus=scaffold11639_3:1192:3363:- [Complete] codon-table.11	78432	8.56	29	13	1	0.04	1.7
O2.UC23-2_GL0106094	[gene] locus=scaffold61372_4:1:1623:+ [Lack both ends] codon-table.11	61048	5.56	407	12	10	0.61	20.9
483215.BACFIN_08570	[Complete]:- codon-table.11	39298	7.56	447	12	8	0.8	28.5
DLM019_GL0082439	[gene] locus=scaffold315_1:918:2042:+ [Complete] codon-table.11	40594	9.12	496	12	8	0.64	27
MH0006_GL0013364	[gene] locus=scaffold20545_1:5123:6295:- [Complete] codon-table.11	42982	6.63	418	12	8	0.6	21.3
MH0161_GL0156920	[gene] locus=scaffold27480_9:432:1442:+ [Complete] codon-table.11	36513	5.27	422	12	8	0.88	27.4
MH0257_GL0058001	[gene] locus=scaffold7622_12:25:1191:- [Complete] codon-table.11	42709	6.58	468	12	8	0.6	24.7
MH0402_GL0170665	[gene] locus=scaffold3426_5:1:1569:+ [Lack 5~-end] codon-table.11	57550	7.7	350	12	8	0.42	14.4
N085A_GL0065514	[gene] locus=scaffold44823_1:21724:24969:+ [Complete] codon-table.11	119201	5.37	452	12	8	0.25	11.6
O2.UC34-2_GL0087781	[gene] locus=scaffold1287_3:2700:4046:+ [Complete] codon-table.11	50682	4.91	432	12	8	0.58	22.3
V1.UC28-0_GL0040195	[gene] locus=scaffold13090_2:2:1183:+ [Lack 5~-end] codon-table.11	43577	6.64	472	12	8	0.59	25.2
765074482-stool1_revised_C1291222_1_gene58741	strand:- start:397 stop:1563 length:1167 start_codon:yes stop_codon:yes gene_type:complete [Complete] codon-table.11	43031	6.92	412	12	7	0.49	20.1
MH0014_GL0114787	[gene] locus=scaffold40571_1:3341:4351:- [Complete] codon-table.11	36412	5.7	375	12	7	0.74	27.4
MH0150_GL0100222	[gene] locus=scaffold3291_3:676:1689:+ [Complete] codon-table.11	36295	5.39	411	12	7	0.74	27.3
763577454-stool2_revised_scaffold31566_1_gene198732	strand:+ start:231 stop:1235 length:1005 start_codon:yes stop_codon:no gene_type:incomplete [Lack 3~-end] codon-table.11	37431	5.16	272	12	6	0.59	20
MH0006_GL0031858	[gene] locus=scaffold213463_1:19622:20956:+ [Complete] codon-table.11	49201	6.44	314	12	6	0.42	13.7
MH0025_GL0045586	[gene] locus=scaffold6813_4:10897:12231:+ [Complete] codon-table.11	49370	6.64	320	12	6	0.42	14
MH0193_GL0165661	[gene] locus=scaffold67034_1:2030:3376:- [Complete] codon-table.11	48885	5.25	315	12	6	0.43	12.5
O2.UC29-2_GL0108601	[gene] locus=scaffold7765_2:3:1049:+ [Lack 5~-end] codon-table.11	37690	5.7	398	12	6	0.46	13.5
O2.UC41-1_GL0210182	[gene] locus=scaffold62850_1:32240:33259:+ [Complete] codon-table.11	37552	5.3	309	12	6	0.58	20.9
O2.UC46-1_GL0138561	[gene] locus=scaffold67308_1:21207:22241:+ [Complete] codon-table.11	37285	5.69	421	12	6	0.47	13.7
T2D-12A_GL0045214	[gene] locus=scaffold44696_1:1:828:- [Lack 3~-end] codon-table.11	30070	8.31	302	12	6	0.61	18.8
V1.CD12-3_GL0042717	[gene] locus=scaffold10535_1:2820:3986:- [Complete] codon-table.11	42844	6.92	361	12	6	0.4	16.2
DOM005_GL0012668	[gene] locus=scaffold37_6:2822:3631:+ [Complete] codon-table.11	28743	4.96	364	12	5	0.49	23.4
N103A_GL0072813	[gene] locus=scaffold29_1:106:1596:- [Complete] codon-table.11	54551	6.09	256	12	5	0.24	10.3
NLM002_GL0023085	[gene] locus=scaffold20456_1:2:832:+ [Lack 5~-end] codon-table.11	29601	5.36	364	12	5	0.47	22.8
O2.UC15-1_GL0019044	[gene] locus=scaffold65274_7:3:1088:+ [Lack 5~-end] codon-table.11	40210	5.39	305	12	5	0.43	16.3
V1.CD20-0_GL0133907	[gene] locus=scaffold36484_2:412:852:- [Lack 5~-end] codon-table.11	16219	5.06	461	12	5	1	32.2
V1.UC14-1_GL0030683	[gene] locus=scaffold17135_1:359:1690:+ [Complete] codon-table.11	47904	5.12	271	12	5	0.44	16
V1.UC25-1_GL0144116	[gene] locus=scaffold39127_14:3:1040:+ [Lack 5~-end] codon-table.11	38118	5.24	342	12	5	0.46	17.1
V1.UC41-0_GL0050503	[gene] locus=scaffold56272_1:5471:6805:- [Complete] codon-table.11	49277	6.44	273	12	5	0.34	13.1
MH0053_GL0067658	[gene] locus=scaffold7996_5:15220:15765:+ [Complete] codon-table.11	20068	5.28	212	12	4	0.76	24.3
MH0064_GL0032822	[gene] locus=scaffold31710_5:15:554:- [Complete] codon-table.11	20197	5.36	215	12	4	0.75	26.3
MH0088_GL0029714	[gene] locus=scaffold17829_1:461:1483:- [Complete] codon-table.11	37714	5.23	208	12	4	0.36	18.2
MH0203_GL0157754	[gene] locus=scaffold95110_15:3:1043:+ [Lack 5~-end] codon-table.11	38086	5.3	305	12	4	0.57	15.9
MH0272_GL0089662	[gene] locus=scaffold67444_19:1064:2203:+ [Complete] codon-table.11	42107	5.82	259	12	4	0.41	15
MH0435_GL0111104	[gene] locus=scaffold51929_1:32068:32868:- [Complete] codon-table.11	28598	5.2	327	12	4	0.35	15.8
NOM018_GL0089997	[gene] locus=scaffold26063_6:718:1191:- [Lack 5~-end] codon-table.11	16562	4.11	302	12	4	1.34	38.2
O2.CD3-0-PT_GL0014027	[gene] locus=scaffold87003_1:11709:12728:+ [Complete] codon-table.11	37465	5.2	305	12	4	0.36	14.2
T2D-31A_GL0076473	[gene] locus=scaffold15_1:36265:37284:- [Complete] codon-table.11	37324	5.16	305	12	4	0.36	16.2
T2D-51A_GL0119798	[gene] locus=scaffold19912_1:1:780:+ [Lack both ends] codon-table.11	28495	8.91	255	12	4	0.49	21.9
V1.CD54-0_GL0058461	[gene] locus=scaffold16441_1:85282:86313:+ [Complete] codon-table.11	37945	4.82	305	12	4	0.46	16
V1.FI29_GL0091823	[gene] locus=scaffold5285_6:2570:3922:- [Complete] codon-table.11	49258	5.48	156	12	4	0.26	15.3
MH0002_GL0024921	[gene] locus=scaffold21541_2:18838:19380:+ [Complete] codon-table.11	19790	5	239	12	3	0.33	8.3
MH0054_GL0057063	[gene] locus=scaffold55027_2:2792:4543:+ [Complete] codon-table.11	66719	8.67	189	12	3	0.09	3.8
MH0059_GL0049049	[gene] locus=scaffold72930_3:1613:3079:- [Complete] codon-table.11	53687	7.1	173	12	3	0.24	12.5
MH0193_GL0149863	[gene] locus=scaffold45239_2:28224:28799:- [Complete] codon-table.11	21740	5.71	183	12	3	0.48	23.6
MH0217_GL0061708	[gene] locus=scaffold82019_2:35485:36030:+ [Complete] codon-table.11	20369	5.36	183	12	3	0.74	25.4
MH0277_GL0001065	[gene] locus=C354525_1:17508:18383:+ [Lack 3~-end] codon-table.11	32330	7.66	220	12	3	0.31	17.1
MH0305_GL0136397	[gene] locus=scaffold62465_1:504:1862:+ [Complete] codon-table.11	49850	5.54	167	12	3	0.19	8.6
MH0435_GL0021643	[gene] locus=scaffold78419_2:2235:3584:- [Complete] codon-table.11	49940	5.29	146	12	3	0.19	6.7
MH0441_GL0051269	[gene] locus=scaffold4517_2:1:1092:- [Lack 3~-end] codon-table.11	40340	5.28	155	12	3	0.24	12.6
MH0454_GL0000594	[gene] locus=scaffold70787_3:232:828:- [Complete] codon-table.11	22579	5.27	188	12	3	0.66	15.7
N079A_GL0058172	[gene] locus=scaffold52470_2:3:563:+ [Lack both ends] codon-table.11	20817	9.62	203	12	3	0.5	15
T2D-114A_GL0058513	[gene] locus=scaffold21453_3:129:671:+ [Complete] codon-table.11	20064	5.42	183	12	3	0.53	25
T2D-11A_GL0120916	[gene] locus=scaffold79283_1:887:2236:+ [Complete] codon-table.11	49392	5.18	167	12	3	0.19	9.4
V1.CD7-0-PN_GL0003517	[gene] locus=scaffold23215_1:1715:2842:- [Complete] codon-table.11	40997	5.69	219	12	3	0.15	8.5
V1.FI10_GL0079442	[gene] locus=scaffold25770_7:75:641:- [Lack 5~-end] codon-table.11	21151	5.76	183	12	3	0.49	19.1
V1.UC11-5_GL0125989	[gene] locus=scaffold28856_3:192:1085:+ [Lack 3~-end] codon-table.11	33786	8.89	207	12	3	0.19	10.7
V1.UC56-0_GL0018604	[gene] locus=scaffold9517_4:1083:2225:+ [Complete] codon-table.11	43351	5.85	195	12	3	0.14	4.5
MH0001_GL0004064	[gene] locus=scaffold236_2:21931:25509:+ [Complete] codon-table.11	132847	5.52	109	12	2	0.07	2.6
MH0006_GL0104521	[gene] locus=scaffold18057_4:30900:34448:+ [Complete] codon-table.11	129838	5.63	109	12	2	0.05	4.1
MH0069_GL0075258	[gene] locus=scaffold70544_1:20928:24524:- [Complete] codon-table.11	132694	5.72	109	12	2	0.07	2.8
MH0446_GL0227048	[gene] locus=scaffold42017_17:6836:8275:+ [Complete] codon-table.11	52205	5.92	100	12	2	0.18	12.5
159611913-stool1_revised_C691159_1_gene99256	strand:+ start:3 stop:566 length:564 start_codon:no stop_codon:no gene_type:incomplete [Lack both ends] codon-table.11	21932	7.29	33	12	1	0.14	6.4
MH0318_GL0059809	[gene] locus=scaffold85044_3:1374:5303:- [Complete] codon-table.11	138811	5.71	543	11	10	0.23	11.9
160704339-stool1_revised_scaffold9618_1_gene27378	strand:- start:2316 stop:5363 length:3048 start_codon:yes stop_codon:yes gene_type:complete [Complete] codon-table.11	112296	6.37	435	11	9	0.33	14.7
556260.BSEG_03509	[Complete]:- codon-table.11	72883	7.21	380	11	9	0.55	23.6
MH0011_GL0042115	[gene] locus=scaffold37709_1:1837:3435:+ [Complete] codon-table.11	61046	4.59	402	11	9	0.46	20.9
T2D-135A_GL0002660	[gene] locus=scaffold55192_1:110749:112713:+ [Complete] codon-table.11	73213	7.21	384	11	9	0.55	22.3
160178356-stool1_revised_scaffold16927_1_gene52195	strand:+ start:3 stop:3233 length:3231 start_codon:no stop_codon:yes gene_type:incomplete [Lack 5~-end] codon-table.11	119464	6.38	357	11	8	0.22	10.7
MH0095_GL0084567	[gene] locus=scaffold7904_4:47:1240:+ [Complete] codon-table.11	44173	5.18	410	11	8	0.58	19.4
MH0145_GL0102900	[gene] locus=scaffold49744_1:11869:14442:+ [Complete] codon-table.11	90027	9.42	622	11	8	0.25	9.3
MH0355_GL0128198	[gene] locus=scaffold39399_1:5192:6385:+ [Complete] codon-table.11	44096	5.22	410	11	8	0.58	19.4
V1.UC60-0_GL0159642	[gene] locus=scaffold61471_1:145:1497:- [Complete] codon-table.11	51026	4.8	409	11	8	0.57	22.2
ED13A_GL0026995	[gene] locus=scaffold40997_5:320:1330:- [Complete] codon-table.11	36115	6.01	350	11	7	0.89	27.4
MH0003_GL0034306	[gene] locus=scaffold7126_3:743:1753:+ [Complete] codon-table.11	35807	6.34	359	11	7	0.62	20.8
MH0012_GL0194952	[gene] locus=scaffold11825_3:22913:23983:+ [Complete] codon-table.11	38713	8.11	385	11	7	0.68	28.9
MH0176_GL0128284	[gene] locus=scaffold31621_1:3931:5301:+ [Complete] codon-table.11	49426	4.41	515	11	7	0.42	21.9
MH0239_GL0160602	[gene] locus=scaffold5224_9:5445:6596:+ [Complete] codon-table.11	42448	6	412	11	7	0.5	19.3
O2.UC26-1_GL0050264	[gene] locus=scaffold11788_1:174831:175841:- [Complete] codon-table.11	36035	6.09	377	11	7	0.61	21.7
T2D-109A_GL0157344	[gene] locus=scaffold5061_5:3:3770:+ [Lack 5~-end] codon-table.11	141037	5.41	367	11	7	0.16	8.3
T2D-61A_GL0012884	[gene] locus=scaffold197_1:24650:30253:- [Complete] codon-table.11	208000	5.21	373	11	7	0.1	5.4
ED14A_GL0028024	[gene] locus=scaffold26878_2:2:1129:+ [Lack 5~-end] codon-table.11	40511	9.16	342	11	6	0.53	20
MH0011_GL0060537	[gene] locus=scaffold5623_8:802:1827:+ [Complete] codon-table.11	37634	5.55	434	11	6	0.58	19.1
MH0020_GL0032279	[gene] locus=scaffold36687_1:1663:2997:+ [Complete] codon-table.11	49203	6.24	288	11	6	0.42	16.2
MH0077_GL0003729	[gene] locus=scaffold28609_2:704:1258:+ [Complete] codon-table.11	20255	5.45	487	11	6	1.02	21.7
MH0131_GL0040066	[gene] locus=scaffold89237_4:969:2324:+ [Complete] codon-table.11	49430	5.05	286	11	6	0.42	15.3
MH0134_GL0063072	[gene] locus=scaffold8563_1:345:800:+ [Complete] codon-table.11	15876	6.56	420	11	6	1.42	45.7
MH0298_GL0068193	[gene] locus=scaffold19_1:21514:22524:- [Complete] codon-table.11	36314	5.39	303	11	6	0.74	29.8
O2.UC32-1_GL0089095	[gene] locus=scaffold52085_1:33563:34435:- [Complete] codon-table.11	31448	5.46	339	11	6	0.73	19.3
O2.UC35-1_GL0002454	[gene] locus=scaffold82497_1:566:1504:+ [Lack 3~-end] codon-table.11	33614	4.75	432	11	6	0.67	23.6
764143897-stool1_revised_C889612_1_gene147731	strand:+ start:1 stop:1032 length:1032 start_codon:no stop_codon:yes gene_type:incomplete [Lack 5~-end] codon-table.11	37870	4.93	286	11	5	0.46	19.5
MH0055_GL0046639	[gene] locus=scaffold5896_2:1013:2167:+ [Complete] codon-table.11	42182	6.86	272	11	5	0.51	17.4
MH0288_GL0204766	[gene] locus=scaffold117943_3:1379:1927:- [Complete] codon-table.11	20206	5.5	439	11	5	0.75	20.9
MH0309_GL0004488	[gene] locus=scaffold278_8:11376:12998:+ [Complete] codon-table.11	58990	7.45	373	11	5	0.28	10
MH0385_GL0034765	[gene] locus=scaffold9653_5:804:2000:- [Complete] codon-table.11	43756	8.03	272	11	5	0.49	16.8
MH0396_GL0108431	[gene] locus=scaffold11495_5:59:1153:- [Complete] codon-table.11	39418	7.6	364	11	5	0.34	12.1
MH0408_GL0088446	[gene] locus=scaffold10114_2:48:503:- [Complete] codon-table.11	15691	6.56	360	11	5	1.05	36.4
MH0450_GL0170032	[gene] locus=scaffold81788_2:638:2008:- [Complete] codon-table.11	50084	6.44	236	11	5	0.26	11.8
NLM008_GL0047541	[gene] locus=scaffold44510_1:1929:3194:- [Complete] codon-table.11	46455	8.24	293	11	5	0.45	20
NOM010_GL0071751	[gene] locus=scaffold7792_6:374:1939:+ [Complete] codon-table.11	56867	8.38	381	11	5	0.29	10.4
O2.UC28-1_GL0174977	[gene] locus=scaffold79046_6:1981:3141:- [Lack 5~-end] codon-table.11	42576	7	285	11	5	0.5	17.4
O2.UC34-0_GL0071800	[gene] locus=scaffold55107_10:1:609:- [Lack 3~-end] codon-table.11	22347	5.55	253	11	5	0.89	25.1
T2D-11A_GL0067273	[gene] locus=scaffold85907_1:74:688:+ [Lack 3~-end] codon-table.11	23290	6.54	267	11	5	0.84	25.4
V1.FI32_GL0097477	[gene] locus=scaffold57229_3:1359:2846:- [Lack 5~-end] codon-table.11	55009	8.61	226	11	5	0.3	12.1
MH0055_GL0010778	[gene] locus=scaffold21346_4:2:727:+ [Lack 5~-end] codon-table.11	26144	5.03	253	11	4	0.39	13.3
MH0179_GL0033468	[gene] locus=scaffold26_4:557:1369:+ [Complete] codon-table.11	28901	4.99	320	11	4	0.35	15.6
MH0187_GL0103371	[gene] locus=scaffold24755_11:7:648:- [Lack 5~-end] codon-table.11	23290	5.95	320	11	4	0.44	29.6
MH0329_GL0152363	[gene] locus=scaffold53631_2:1:813:- [Lack 3~-end] codon-table.11	29961	7.68	244	11	4	0.47	14.8
MH0373_GL0048399	[gene] locus=scaffold123473_1:33533:33982:+ [Lack 3~-end] codon-table.11	17091	6.32	258	11	4	0.93	26.7
O2.UC32-1_GL0058717	[gene] locus=scaffold24561_1:3:1103:- [Lack 3~-end] codon-table.11	40390	6.28	244	11	4	0.33	13.4
SZEY-10A_GL0090490	[gene] locus=scaffold2124_1:538:1086:- [Complete] codon-table.11	20116	4.97	316	11	4	1.33	28
763678604-stool2_revised_C1142202_1_gene52408	strand:- start:31 stop:1383 length:1353 start_codon:yes stop_codon:yes gene_type:complete [Complete] codon-table.11	50090	5.6	158	11	3	0.26	8.7
BGI-17A_GL0065314	[gene] locus=scaffold10352_1:2:676:- [Lack both ends] codon-table.11	24187	3.97	221	11	3	0.42	16.9
MH0096_GL0048643	[gene] locus=scaffold3988_12:102:1460:- [Complete] codon-table.11	50102	6.07	136	11	3	0.26	9.1
MH0159_GL0081988	[gene] locus=scaffold2833_24:5565:6911:+ [Complete] codon-table.11	49349	5.19	135	11	3	0.19	13.2
MH0188_GL0069773	[gene] locus=scaffold115489_1:13106:13645:- [Complete] codon-table.11	20230	5.35	180	11	3	1.32	33
O2.UC48-0_GL0290706	[gene] locus=scaffold26712_7:5959:6504:- [Complete] codon-table.11	20368	5.74	178	11	3	0.52	24.3
SZEY-08A_GL0054321	[gene] locus=scaffold48529_1:3:575:+ [Lack 5~-end] codon-table.11	21146	5.36	176	11	3	0.49	20.5
SZEY-69A_GL0005431	[gene] locus=scaffold1569_1:34168:35556:+ [Complete] codon-table.11	50606	6.38	201	11	3	0.19	7.6
T2D-29A_GL0053330	[gene] locus=scaffold16059_2:1409:1828:- [Lack 5~-end] codon-table.11	15669	7.15	155	11	3	1.05	35.3
V1.CD21-4_GL0055303	[gene] locus=scaffold2916_1:10825:12174:+ [Complete] codon-table.11	49566	5.17	158	11	3	0.19	6.9
V1.CD3-0-PN_GL0118164	[gene] locus=scaffold46899_1:18242:18784:- [Complete] codon-table.11	20042	5.21	203	11	3	0.53	27.8
V1.FI04_GL0028965	[gene] locus=scaffold30699_1:1:996:- [Lack 3~-end] codon-table.11	36330	6.89	145	11	3	0.27	13.9
V1.FI09_GL0105847	[gene] locus=scaffold81064_1:43:1395:- [Complete] codon-table.11	49450	5.79	168	11	3	0.19	6.9
V1.FI37_GL0203600	[gene] locus=scaffold43423_1:3:1223:- [Lack 3~-end] codon-table.11	44575	5.81	178	11	3	0.21	7.9
MH0012_GL0128205	[gene] locus=scaffold131866_1:15196:16764:- [Complete] codon-table.11	59496	8.7	169	11	2	0.05	3.6
MH0012_GL0146369	[gene] locus=scaffold126174_3:2257:3786:+ [Complete] codon-table.11	58281	7.54	169	11	2	0.05	7.5
MH0065_GL0014147	[gene] locus=scaffold24746_1:4505:5503:- [Complete] codon-table.11	37207	8.59	169	11	2	0.08	8.1
MH0065_GL0018573	[gene] locus=scaffold4300_9:5719:7071:+ [Complete] codon-table.11	49652	5.72	111	11	2	0.12	7.1
MH0079_GL0044662	[gene] locus=scaffold23650_1:2309:4072:- [Complete] codon-table.11	67614	8.46	169	11	2	0.09	3.2
MH0147_GL0097801	[gene] locus=scaffold76695_12:10717:12066:+ [Complete] codon-table.11	49213	5.22	144	11	2	0.19	11.1
MH0189_GL0004735	[gene] locus=scaffold20102_3:612:914:+ [Complete] codon-table.11	11535	8.93	85	11	2	0.62	7
MH0198_GL0012557	[gene] locus=scaffold36655_10:2778:3872:+ [Complete] codon-table.11	41387	7.03	169	11	2	0.07	5.5
MH0217_GL0116022	[gene] locus=scaffold4852_1:24871:25992:+ [Complete] codon-table.11	42163	6.63	169	11	2	0.07	6.7
MH0357_GL0173385	[gene] locus=scaffold9723_1:3294:4463:- [Complete] codon-table.11	44166	6.1	169	11	2	0.07	5.4
MH0366_GL0028246	[gene] locus=scaffold32150_2:1597:2694:- [Lack 5~-end] codon-table.11	41021	6.58	169	11	2	0.07	6.3
MH0379_GL0126052	[gene] locus=scaffold11258_25:1735:2844:+ [Complete] codon-table.11	42253	8.91	169	11	2	0.07	7
MH0410_GL0050268	[gene] locus=scaffold32291_12:336:1487:+ [Complete] codon-table.11	43364	5.99	169	11	2	0.07	6.5
MH0439_GL0106576	[gene] locus=scaffold25976_1:61:1260:- [Complete] codon-table.11	44279	6.05	169	11	2	0.07	5.5
MH0440_GL0089737	[gene] locus=scaffold47715_4:2:607:- [Lack 3~-end] codon-table.11	22270	6.84	144	11	2	0.47	15.8
MH0451_GL0247952	[gene] locus=scaffold82130_2:422:1804:- [Complete] codon-table.11	50093	5.86	111	11	2	0.19	6.5
O2.CD3-0-PT_GL0190181	[gene] locus=scaffold45644_1:77525:78640:- [Complete] codon-table.11	41281	6.03	169	11	2	0.07	8.1
O2.UC11-2_GL0071333	[gene] locus=scaffold34096_6:13317:14489:+ [Complete] codon-table.11	44120	7.68	169	11	2	0.07	6.4
O2.UC2-2_GL0036006	[gene] locus=scaffold7652_6:5079:6314:- [Lack 5~-end] codon-table.11	45217	7.04	111	11	2	0.21	9
O2.UC24-1_GL0041592	[gene] locus=scaffold106662_1:12354:13547:+ [Complete] codon-table.11	45243	6.62	169	11	2	0.07	6
O2.UC41-1_GL0163445	[gene] locus=scaffold65116_1:696:1301:- [Lack 5~-end] codon-table.11	22858	7.96	169	11	2	0.13	11.4
O2.UC7-0_GL0055794	[gene] locus=scaffold714_1:2:553:- [Lack both ends] codon-table.11	20639	8.71	169	11	2	0.15	12.5
O2.UC8-2_GL0053838	[gene] locus=scaffold37785_2:3:260:+ [Lack 5~-end] codon-table.11	9680	8.19	135	11	2	0.76	41.2
V1.UC16-0_GL0019526	[gene] locus=scaffold25650_8:52:1170:- [Complete] codon-table.11	41813	5.83	169	11	2	0.07	5.4
445972.ANACOL_01739	[Complete]:- codon-table.11	129200	5.59	72	11	1	0.02	1.9
765074482-stool1_revised_scaffold33176_1_gene134201	strand:+ start:27928 stop:31350 length:3423 start_codon:yes stop_codon:yes gene_type:complete [Complete] codon-table.11	127730	7.19	72	11	1	0.02	1.4
DLM022_GL0056563	[gene] locus=scaffold89959_1:20661:21878:- [Complete] codon-table.11	47824	6.52	36	11	1	0.06	1.7
DOM014_GL0016226	[gene] locus=scaffold21509_5:1761:2249:- [Complete] codon-table.11	19299	6.06	33	11	1	0.16	5.6
ED16A_GL0028718	[gene] locus=scaffold23839_3:43908:47420:+ [Complete] codon-table.11	127761	5.78	72	11	1	0.02	1.6
MH0012_GL0059252	[gene] locus=scaffold83564_2:5545:5865:+ [Complete] codon-table.11	11696	5.15	29	11	1	0.27	8.5
MH0257_GL0057965	[gene] locus=scaffold2782_1:2:559:- [Lack both ends] codon-table.11	20862	5.11	72	11	1	0.15	10.2
MH0322_GL0080588	[gene] locus=scaffold72299_1:11201:14713:- [Complete] codon-table.11	127901	5.63	72	11	1	0.02	1.6
MH0402_GL0135432	[gene] locus=scaffold40756_1:1:690:- [Lack both ends] codon-table.11	25954	5.13	72	11	1	0.12	10
T2D-61A_GL0005464	[gene] locus=scaffold11276_1:40098:41354:- [Complete] codon-table.11	47646	6.24	31	11	1	0.06	2.2
V1.CD3-0-PT_GL0015771	[gene] locus=scaffold27119_1:28393:31929:- [Complete] codon-table.11	129043	5.6	72	11	1	0.02	2.4
MH0186_GL0004177	[gene] locus=scaffold40534_1:10986:14279:- [Lack 5~-end] codon-table.11	121350	5.07	408	10	9	0.4	15.6
MH0236_GL0016844	[gene] locus=scaffold52919_1:1:3048:+ [Lack 5~-end] codon-table.11	112287	5.56	441	10	8	0.33	16
T2D-135A_GL0000682	[gene] locus=scaffold31545_1:98882:101881:+ [Complete] codon-table.11	110364	6.24	360	10	8	0.27	11.5
445973.CLOBAR_00673	[Complete]:- codon-table.11	85588	6.02	408	10	7	0.27	11
DOF008_GL0010454	[gene] locus=scaffold8860_1:208:1089:+ [Complete] codon-table.11	32857	6	352	10	7	0.69	24.9
MH0100_GL0021741	[gene] locus=scaffold5483_42:1413:4046:+ [Complete] codon-table.11	97307	4.87	312	10	7	0.23	10
MH0178_GL0020865	[gene] locus=C883477_1:864:4037:+ [Complete] codon-table.11	117767	5.34	269	10	7	0.25	9
MH0188_GL0102911	[gene] locus=scaffold10515_3:105214:106365:- [Complete] codon-table.11	42243	6.51	417	10	7	0.51	20.9
MH0308_GL0027510	[gene] locus=scaffold63819_3:3:605:+ [Lack 5~-end] codon-table.11	22871	5.34	482	10	7	0.86	30
MH0358_GL0029049	[gene] locus=scaffold51429_2:1:501:+ [Lack 5~-end] codon-table.11	18601	5.01	461	10	7	1.13	31.9
O2.UC8-2_GL0201661	[gene] locus=scaffold27297_1:33660:34817:- [Complete] codon-table.11	42498	6.22	370	10	7	0.5	19
MH0086_GL0019990	[gene] locus=scaffold46760_4:317:1477:+ [Complete] codon-table.11	42496	7.51	298	10	6	0.61	18.4
MH0086_GL0039852	[gene] locus=scaffold39730_3:646:3279:- [Complete] codon-table.11	97345	4.91	293	10	6	0.2	8.1
MH0094_GL0002446	[gene] locus=scaffold10872_7:3266:4714:+ [Complete] codon-table.11	56266	5.79	377	10	6	0.51	24.1
MH0133_GL0094737	[gene] locus=scaffold2380_50:2:1915:- [Lack 3~-end] codon-table.11	72602	8.34	320	10	6	0.27	10
MH0143_GL0096887	[gene] locus=scaffold300_13:3785:7495:- [Complete] codon-table.11	138415	5.82	333	10	6	0.13	7
MH0189_GL0134498	[gene] locus=scaffold81568_1:7222:8556:- [Complete] codon-table.11	49259	6.43	241	10	6	0.34	14.2
MH0193_GL0096030	[gene] locus=scaffold51510_2:3615:7295:+ [Complete] codon-table.11	137091	6	333	10	6	0.14	6.1
MH0217_GL0037553	[gene] locus=scaffold55669_1:305:2986:- [Lack 5~-end] codon-table.11	99050	4.97	264	10	6	0.23	10.5
MH0373_GL0015121	[gene] locus=scaffold4426_24:508:1599:- [Complete] codon-table.11	39142	5.72	345	10	6	0.55	21.5
O2.UC11-1_GL0006620	[gene] locus=scaffold28008_1:7392:11066:+ [Complete] codon-table.11	137239	5.87	333	10	6	0.14	7.4
O2.UC36-0_GL0094656	[gene] locus=scaffold21695_10:790:4497:+ [Complete] codon-table.11	138227	5.76	333	10	6	0.13	7.4
O2.UC50-0_GL0319774	[gene] locus=scaffold1357_19:1403:2176:+ [Complete] codon-table.11	27831	5.2	437	10	6	0.67	23.3
T2D-148A_GL0078076	[gene] locus=scaffold35694_1:27:1202:- [Lack 5~-end] codon-table.11	43770	6.04	320	10	6	0.49	21
T2D-62A_GL0030426	[gene] locus=scaffold18985_2:19141:20151:+ [Complete] codon-table.11	35886	6.67	322	10	6	0.49	21.7
V1.CD20-4_GL0012312	[gene] locus=scaffold10298_5:2:3685:- [Complete] codon-table.11	137705	5.56	333	10	6	0.14	7.4
V1.CD29-0_GL0158858	[gene] locus=scaffold3210_2:1441:2439:- [Complete] codon-table.11	35843	6.99	322	10	6	0.49	22
V1.CD46-0_GL0097390	[gene] locus=scaffold24966_6:4315:7968:- [Complete] codon-table.11	136133	5.97	333	10	6	0.14	7.5
V1.CD54-0_GL0107716	[gene] locus=scaffold20091_1:12274:15990:- [Complete] codon-table.11	139112	5.46	333	10	6	0.16	7.8
V1.UC55-0_GL0212261	[gene] locus=scaffold66550_7:2108:5767:+ [Complete] codon-table.11	136958	6.32	333	10	6	0.14	8.3
764588959-stool1_revised_scaffold38274_1_gene31834	strand:+ start:749 stop:1621 length:873 start_codon:yes stop_codon:yes gene_type:complete [Complete] codon-table.11	31367	5.33	310	10	5	0.58	19.3
765034022-stool1_revised_C482453_1_gene22617	strand:+ start:3 stop:605 length:603 start_codon:no stop_codon:yes gene_type:incomplete [Lack 5~-end] codon-table.11	23123	9.63	185	10	5	1.37	33
MH0122_GL0092401	[gene] locus=scaffold15481_13:3225:4250:- [Complete] codon-table.11	37550	5.2	290	10	5	0.47	17.3
MH0131_GL0077721	[gene] locus=scaffold5020_5:760:1353:+ [Complete] codon-table.11	22741	9.89	200	10	5	1.4	33.5
MH0152_GL0064679	[gene] locus=scaffold18894_34:2819:4153:+ [Complete] codon-table.11	49142	5.84	211	10	5	0.27	13.5
MH0275_GL0081467	[gene] locus=scaffold40118_2:365:820:+ [Complete] codon-table.11	16023	5.28	347	10	5	1.41	45.7
MH0399_GL0227330	[gene] locus=scaffold80059_1:13946:15280:+ [Complete] codon-table.11	48944	5.84	255	10	5	0.34	13.5
NOF008_GL0004287	[gene] locus=scaffold7481_2:3:956:+ [Lack 5~-end] codon-table.11	34746	5.42	399	10	5	0.51	20.2
O2.UC20-1_GL0047390	[gene] locus=scaffold7571_17:322:1677:- [Complete] codon-table.11	49405	5.17	240	10	5	0.34	14.6
O2.UC8-0_GL0141476	[gene] locus=scaffold69321_2:2:484:- [Lack 3~-end] codon-table.11	18059	4.72	267	10	5	1.18	29.8
T2D-29A_GL0066849	[gene] locus=scaffold16917_6:1:300:- [Lack 3~-end] codon-table.11	11429	5.78	275	10	5	1.63	32
V1.FI11_GL0068439	[gene] locus=scaffold92185_2:111:1043:- [Lack 5~-end] codon-table.11	33662	5.91	310	10	5	0.67	22.9
V1.FI14_GL0209596	[gene] locus=scaffold119117_6:7240:8631:- [Complete] codon-table.11	51348	5.93	251	10	5	0.32	12.1
159490532-stool2_revised_scaffold14804_2_gene27793	strand:+ start:3 stop:1454 length:1452 start_codon:no stop_codon:yes gene_type:incomplete [Lack 5~-end] codon-table.11	52850	6.12	210	10	4	0.24	8.5
764447348-stool1_revised_C414751_1_gene72200	strand:- start:2 stop:601 length:600 start_codon:no stop_codon:no gene_type:incomplete [Lack both ends] codon-table.11	21719	6.38	222	10	4	0.69	20
MH0046_GL0043238	[gene] locus=scaffold5568_11:11707:13041:- [Complete] codon-table.11	49398	6.38	244	10	4	0.26	14
MH0244_GL0154950	[gene] locus=scaffold70329_1:210:1565:+ [Complete] codon-table.11	49829	6.14	184	10	4	0.26	13.3
MH0346_GL0054102	[gene] locus=scaffold53558_28:1:1116:+ [Lack 5~-end] codon-table.11	40168	5.75	272	10	4	0.33	19.1
N079A_GL0029991	[gene] locus=scaffold57830_1:2:622:+ [Lack both ends] codon-table.11	22749	5.22	306	10	4	0.65	26.6
T2D-68A_GL0031076	[gene] locus=C458308_1:942:2273:- [Complete] codon-table.11	48623	5.04	193	10	4	0.27	9.5
V1.CD15-3_GL0143208	[gene] locus=scaffold36254_1:5429:6763:+ [Complete] codon-table.11	49683	6.24	211	10	4	0.26	11.3
V1.FI18_GL0074290	[gene] locus=C718922_1:167:1186:- [Complete] codon-table.11	37302	5.08	299	10	4	0.36	11.5
479437.Elen_2143	[Complete]:- codon-table.11	128773	4.89	178	10	3	0.07	3.7
764325968-stool2_revised_scaffold33424_1_gene33023	strand:+ start:1 stop:534 length:534 start_codon:no stop_codon:no gene_type:incomplete [Lack both ends] codon-table.11	19979	7.03	145	10	3	0.53	20.8
MH0009_GL0009951	[gene] locus=scaffold47998_2:2:514:- [Lack 3~-end] codon-table.11	19370	5.16	168	10	3	0.55	18.7
MH0188_GL0069807	[gene] locus=scaffold115489_1:51321:52676:+ [Complete] codon-table.11	49851	5.68	172	10	3	0.19	9.1
MH0370_GL0107894	[gene] locus=scaffold67448_2:1:450:- [Lack 3~-end] codon-table.11	16919	6.09	204	10	3	0.65	21.3
O2.UC28-0_GL0067814	[gene] locus=scaffold112626_2:1:711:+ [Lack both ends] codon-table.11	26678	8.89	182	10	3	0.54	20.3
T2D-112A_GL0017484	[gene] locus=scaffold52820_1:48879:50228:- [Complete] codon-table.11	50012	7.9	157	10	3	0.19	6.9
V1.CD31-0_GL0079328	[gene] locus=scaffold385_93:88:1455:- [Complete] codon-table.11	50133	5.68	183	10	3	0.19	6.2
V1.FI36_GL0196194	[gene] locus=scaffold58394_4:143:1495:- [Complete] codon-table.11	49874	5.59	135	10	3	0.26	10
158924089-stool1_revised_C360302_1_gene37602	strand:- start:42 stop:1421 length:1380 start_codon:no stop_codon:yes gene_type:incomplete [Lack 5~-end] codon-table.11	51077	6.59	134	10	2	0.12	7
MH0013_GL0027685	[gene] locus=scaffold5768_4:444:794:- [Lack 5~-end] codon-table.11	12999	5.38	120	10	2	0.9	29.3
MH0126_GL0012003	[gene] locus=scaffold1449_8:512:1060:+ [Complete] codon-table.11	20426	5.39	120	10	2	0.52	18.1
MH0192_GL0148579	[gene] locus=scaffold43941_4:1198:2607:- [Complete] codon-table.11	51931	6.3	142	10	2	0.12	4.3
MH0259_GL0018101	[gene] locus=scaffold11695_3:112:1530:- [Lack 5~-end] codon-table.11	52154	5.28	90	10	2	0.18	5.7
O2.UC17-1_GL0054592	[gene] locus=scaffold8159_4:398:1282:+ [Complete] codon-table.11	32743	5.33	64	10	2	0.19	3.1
O2.UC24-2_GL0086148	[gene] locus=scaffold11494_8:342:1598:+ [Lack 3~-end] codon-table.11	46441	5.26	90	10	2	0.13	9.3
O2.UC4-1_GL0166577	[gene] locus=scaffold22472_4:2019:3386:- [Lack 5~-end] codon-table.11	50238	5.26	103	10	2	0.12	12.5
V1.CD40-0_GL0098869	[gene] locus=C1789406_1:59:1393:- [Complete] codon-table.11	48701	5.05	134	10	2	0.13	8.3
MH0035_GL0020937	[gene] locus=scaffold40398_1:3:467:+ [Lack 5~-end] codon-table.11	16733	9.13	45	10	1	0.18	4.5
MH0092_GL0080205	[gene] locus=C1458350_1:27424:28026:+ [Complete] codon-table.11	23480	5.07	59	10	1	0.13	4
MH0183_GL0041275	[gene] locus=scaffold119459_2:3094:5034:- [Complete] codon-table.11	74550	4.89	36	10	1	0.04	2.6
MH0222_GL0144958	[gene] locus=scaffold101145_1:23026:23262:- [Complete] codon-table.11	9192	9.87	59	10	1	0.34	10.3
O2.UC23-2_GL0070475	[gene] locus=scaffold9906_9:172:1179:- [Lack 5~-end] codon-table.11	36840	5.83	31	10	1	0.08	3
V1.FI20_GL0196698	[gene] locus=scaffold53120_2:1:1725:+ [Lack 5~-end] codon-table.11	64120	4.82	45	10	1	0.05	1.2
MH0088_GL0089819	[gene] locus=scaffold5057_11:1400:4585:- [Complete] codon-table.11	116595	4.49	317	9	9	0.25	9
NOF010_GL0024606	[gene] locus=scaffold48727_2:7512:9455:- [Complete] codon-table.11	72431	7.57	380	9	8	0.38	12.7
O2.UC35-1_GL0080828	[gene] locus=scaffold384_1:3:1952:+ [Lack 5~-end] codon-table.11	72938	6.3	320	9	8	0.38	12.5
158337416-stool1_revised_C1289886_1_gene110035	strand:- start:13982 stop:14833 length:852 start_codon:yes stop_codon:yes gene_type:complete [Complete] codon-table.11	31691	5.97	636	9	7	0.88	30.4
553973.CLOHYLEM_07681	[Complete]:- codon-table.11	20055	10.09	344	9	7	0.76	10.7
ED12A_GL0070550	[gene] locus=scaffold11138_11:5224:5829:- [Lack 5~-end] codon-table.11	22507	10.08	346	9	7	0.66	9.5
MH0016_GL0036870	[gene] locus=scaffold22881_3:10698:13886:- [Complete] codon-table.11	117619	5.72	297	9	7	0.19	8.8
MH0101_GL0066592	[gene] locus=scaffold55200_1:32485:34176:+ [Complete] codon-table.11	61556	8.53	335	9	7	0.33	11.9
MH0198_GL0188455	[gene] locus=scaffold35868_6:3120:3998:- [Complete] codon-table.11	32495	6.18	309	9	7	0.85	28.4
MH0203_GL0229393	[gene] locus=scaffold1002_1:28:2652:- [Complete] codon-table.11	97197	4.87	280	9	7	0.27	10.9
MH0327_GL0011672	[gene] locus=scaffold1469_11:3:1406:+ [Lack 5~-end] codon-table.11	50188	4.88	262	9	7	0.5	18.4
O2.UC18-0_GL0029666	[gene] locus=scaffold791_2:644:3274:- [Complete] codon-table.11	97362	4.94	282	9	7	0.23	9.7
O2.UC2-1_GL0208205	[gene] locus=scaffold20085_1:1:2553:+ [Lack 5~-end] codon-table.11	89448	4.12	381	9	7	0.26	10.8
O2.UC7-0_GL0141880	[gene] locus=scaffold34484_14:3:1160:+ [Lack 5~-end] codon-table.11	42668	7.71	391	9	7	0.5	20.8
657314.CK5_25200	[Complete]:- codon-table.11	97263	4.97	283	9	6	0.23	9
MH0003_GL0082437	[gene] locus=scaffold12269_2:103:3111:+ [Complete] codon-table.11	111418	5.37	266	9	6	0.17	7.9
MH0008_GL0009154	[gene] locus=scaffold2186_2:3931:5706:- [Complete] codon-table.11	63879	4.66	241	9	6	0.31	11.3
MH0014_GL0064632	[gene] locus=scaffold10559_10:1257:2267:+ [Complete] codon-table.11	36015	6.34	276	9	6	0.49	17.6
MH0044_GL0049779	[gene] locus=scaffold6601_8:719:1885:+ [Complete] codon-table.11	42705	6.95	380	9	6	0.4	20.6
MH0110_GL0003128	[gene] locus=scaffold24994_2:209:1324:+ [Complete] codon-table.11	41674	6.03	273	9	6	0.52	22.1
MH0116_GL0055656	[gene] locus=scaffold48731_9:3837:4628:- [Complete] codon-table.11	28346	4.7	394	9	6	0.66	28.9
MH0131_GL0103803	[gene] locus=scaffold100257_1:24183:25202:- [Complete] codon-table.11	37426	5.3	374	9	6	0.59	21.2
MH0192_GL0162195	[gene] locus=scaffold5856_7:531:1718:+ [Complete] codon-table.11	43677	5.33	286	9	6	0.7	20.5
MH0220_GL0119957	[gene] locus=scaffold44330_2:2:922:- [Lack both ends] codon-table.11	33692	8.09	376	9	6	0.53	23.8
MH0316_GL0029535	[gene] locus=scaffold105768_1:1:1554:+ [Lack 5~-end] codon-table.11	56051	4.52	241	9	6	0.44	15.3
MH0330_GL0001729	[gene] locus=scaffold14491_20:331:2961:- [Complete] codon-table.11	96992	4.91	236	9	6	0.23	10.7
MH0385_GL0107991	[gene] locus=scaffold13889_14:18162:19172:+ [Complete] codon-table.11	36073	6.51	345	9	6	0.49	19.3
O2.UC15-1_GL0076084	[gene] locus=scaffold440_1_1:3:3185:+ [Lack 5~-end] codon-table.11	117987	5.53	225	9	6	0.28	11
SZEY-07A_GL0065433	[gene] locus=scaffold31664_5:1:2721:+ [Lack 5~-end] codon-table.11	100855	5.04	273	9	6	0.19	7.5
SZEY-97A_GL0046376	[gene] locus=scaffold32652_1:110:2755:- [Complete] codon-table.11	97545	4.9	284	9	6	0.23	8.2
T2D-135A_GL0089528	[gene] locus=scaffold14138_1:19915:21468:- [Complete] codon-table.11	56766	5.77	318	9	6	0.5	18
V1.CD52-0_GL0115782	[gene] locus=scaffold5689_14:2510:5221:- [Lack 5~-end] codon-table.11	100336	5.09	257	9	6	0.19	9
V1.CD54-0_GL0129316	[gene] locus=scaffold17306_2:9004:10155:- [Complete] codon-table.11	42177	6.51	380	9	6	0.41	20.9
V1.UC27-0_GL0075528	[gene] locus=scaffold140361_1:673:1581:- [Lack 5~-end] codon-table.11	31928	4.99	372	9	6	0.71	24.2
V1.UC54-0_GL0152039	[gene] locus=scaffold18392_2:122:1132:- [Complete] codon-table.11	36063	6.61	278	9	6	0.49	17.6
158337416-stool1_revised_scaffold24004_2_gene147360	strand:- start:2 stop:3598 length:3597 start_codon:no stop_codon:yes gene_type:incomplete [Lack 5~-end] codon-table.11	133637	7.82	285	9	5	0.12	4.9
160502038-stool1_revised_C1088320_1_gene136054	strand:- start:1005 stop:2024 length:1020 start_codon:yes stop_codon:yes gene_type:complete [Complete] codon-table.11	36589	6.11	237	9	5	0.48	17.1
DOM017_GL0071709	[gene] locus=scaffold15117_4:753:1187:+ [Lack 3~-end] codon-table.11	15927	4.71	266	9	5	1.03	33.8
HT14A_GL0087920	[gene] locus=scaffold9330_3:798:1724:- [Lack 5~-end] codon-table.11	33315	5.13	197	9	5	0.41	16.6
MH0012_GL0086800	[gene] locus=scaffold14222_31:1100:1648:- [Complete] codon-table.11	20823	9.11	242	9	5	0.97	25.8
MH0055_GL0031824	[gene] locus=scaffold15092_3:242:1447:- [Complete] codon-table.11	44331	4.98	274	9	5	0.39	15.2
MH0221_GL0036761	[gene] locus=scaffold364_2:1395:1934:- [Complete] codon-table.11	20467	9.24	266	9	5	1	26.3
MH0345_GL0137859	[gene] locus=scaffold39674_1:7602:11090:+ [Complete] codon-table.11	129979	8.62	285	9	5	0.12	5.6
MH0370_GL0045460	[gene] locus=scaffold6591_12:2025:5564:+ [Lack 3~-end] codon-table.11	131710	8.72	285	9	5	0.14	6.8
NLM010_GL0082264	[gene] locus=scaffold3904_7:8225:11827:- [Complete] codon-table.11	134812	6.76	285	9	5	0.11	4.9
O2.UC44-2_GL0213991	[gene] locus=scaffold68286_6:7147:7689:+ [Complete] codon-table.11	20235	9.21	245	9	5	1.02	26.1
T2D-13A_GL0076470	[gene] locus=scaffold46497_1:1:3633:- [Lack 3~-end] codon-table.11	128733	5.23	268	9	5	0.15	6.6
T2D-31A_GL0037680	[gene] locus=scaffold16629_6:1:924:+ [Lack both ends] codon-table.11	34463	9.53	285	9	5	0.52	17.5
V1.CD21-4_GL0049612	[gene] locus=scaffold55572_3:74:619:- [Complete] codon-table.11	20280	5.32	457	9	5	0.75	25.4
V1.CD38-0_GL0120542	[gene] locus=scaffold38463_2:1:1932:- [Lack 3~-end] codon-table.11	73173	9.16	285	9	5	0.27	9.6
V1.FI18_GL0065337	[gene] locus=C653073_1:2:586:- [Lack both ends] codon-table.11	22194	10.57	285	9	5	0.9	31.8
V1.FI19_GL0153321	[gene] locus=scaffold99910_1:40090:43842:+ [Complete] codon-table.11	139609	5.89	285	9	5	0.11	5
V1.UC16-0_GL0009234	[gene] locus=scaffold44452_9:4441:4980:- [Complete] codon-table.11	20254	9.24	186	9	5	1.02	26.3
158458797-stool1_revised_scaffold30096_1_gene101163	strand:- start:4708 stop:6042 length:1335 start_codon:yes stop_codon:yes gene_type:complete [Complete] codon-table.11	49299	5.8	182	9	4	0.26	14
160603188-stool1_revised_C1005309_1_gene17786	strand:+ start:3 stop:1346 length:1344 start_codon:no stop_codon:yes gene_type:incomplete [Lack 5~-end] codon-table.11	49777	6.7	220	9	4	0.26	11
DOM022_GL0072436	[gene] locus=scaffold3809_8:116:988:+ [Complete] codon-table.11	31449	5.33	236	9	4	0.44	11.4
MH0188_GL0105530	[gene] locus=scaffold81118_4:713:2065:+ [Complete] codon-table.11	50003	5.02	191	9	4	0.26	11.3
MH0316_GL0140502	[gene] locus=scaffold24798_1:750:1775:+ [Complete] codon-table.11	37687	5.21	213	9	4	0.36	16.1
MH0355_GL0140191	[gene] locus=scaffold4247_10:17142:18476:+ [Complete] codon-table.11	49383	6.44	195	9	4	0.26	11
NLM032_GL0024277	[gene] locus=scaffold10769_3:3:2336:+ [Lack 5~-end] codon-table.11	84138	8.9	210	9	4	0.15	8.8
O2.CD2-0_GL0055485	[gene] locus=scaffold10772_1:15612:16949:+ [Complete] codon-table.11	49181	6.24	195	9	4	0.27	11
O2.UC15-0_GL0053695	[gene] locus=scaffold9130_1:6192:7697:- [Complete] codon-table.11	54556	7.9	295	9	4	0.24	10.8
O2.UC17-1_GL0120526	[gene] locus=scaffold42738_1:2241:6284:- [Lack 5~-end] codon-table.11	143428	5.76	162	9	4	0.11	3.7
O2.UC29-1_GL0112250	[gene] locus=scaffold60026_4:2:745:+ [Lack both ends] codon-table.11	27549	5.21	212	9	4	0.52	19.8
O2.UC43-0_GL0021045	[gene] locus=scaffold55111_3:2034:3368:- [Complete] codon-table.11	48850	6.07	176	9	4	0.27	9.5
O2.UC58-2_GL0054361	[gene] locus=scaffold7743_3:1:555:+ [Lack both ends] codon-table.11	20678	7.92	203	9	4	0.73	22.7
O2.UC7-1_GL0060321	[gene] locus=scaffold10155_1:17581:21120:- [Complete] codon-table.11	129092	5.47	232	9	4	0.09	4.1
T2D-140A_GL0056334	[gene] locus=scaffold63090_1:3:695:+ [Lack 5~-end] codon-table.11	26397	6.3	306	9	4	0.54	24.8
T2D-73A_GL0040551	[gene] locus=scaffold101_1:5470:6804:+ [Complete] codon-table.11	49317	5.94	195	9	4	0.34	11
V1.UC40-0_GL0130575	[gene] locus=scaffold4844_1:4639:8433:- [Complete] codon-table.11	135548	8.78	203	9	4	0.09	4
706846339-stool1_revised_scaffold40494_1_gene46637	strand:- start:2 stop:538 length:537 start_codon:no stop_codon:no gene_type:incomplete [Lack both ends] codon-table.11	19111	5.46	180	9	3	0.56	26.8
DLM019_GL0022046	[gene] locus=scaffold53866_2:353:757:- [Lack 5~-end] codon-table.11	14883	5.13	187	9	3	1.12	35.1
DOM005_GL0017339	[gene] locus=scaffold13360_1:618:1178:- [Complete] codon-table.11	20687	5.48	148	9	3	0.73	10.2
MH0222_GL0052047	[gene] locus=scaffold122478_2:3:734:- [Lack 3~-end] codon-table.11	26820	6.6	161	9	3	0.38	14.8
MH0318_GL0121310	[gene] locus=scaffold11345_4:799:1362:+ [Complete] codon-table.11	21134	4.93	181	9	3	0.5	19.8
MH0358_GL0034506	[gene] locus=scaffold41822_2:153:1025:- [Complete] codon-table.11	31460	5.88	164	9	3	0.32	16.2
MH0373_GL0169978	[gene] locus=scaffold77941_1:398:499:- [Lack 5~-end] codon-table.11	3824	7.03	221	9	3	2.73	75.8
MH0419_GL0168147	[gene] locus=scaffold25474_12:602:1228:- [Complete] codon-table.11	23600	5.95	154	9	3	0.83	31.2
O2.UC38-1_GL0076540	[gene] locus=scaffold113228_1:3:770:- [Lack 3~-end] codon-table.11	27995	8.72	197	9	3	0.51	16.4
T2D-62A_GL0014657	[gene] locus=scaffold217_4:317:1660:+ [Complete] codon-table.11	49333	5.07	210	9	3	0.19	7.4
V1.CD21-0_GL0071533	[gene] locus=scaffold4376_3:9261:10685:- [Complete] codon-table.11	52111	7.02	175	9	3	0.18	5.9
V1.CD7-0-PN_GL0007593	[gene] locus=scaffold4647_6:14302:15648:+ [Complete] codon-table.11	49362	5.52	166	9	3	0.19	11.2
V1.FI17_GL0168016	[gene] locus=scaffold78673_4:838:1383:- [Complete] codon-table.11	20520	5.58	187	9	3	1	28.2
V1.UC17-2_GL0032551	[gene] locus=scaffold98117_1:841:1413:+ [Lack 3~-end] codon-table.11	21977	5.97	98	9	3	0.3	13.1
V1.UC35-4_GL0066352	[gene] locus=scaffold14511_1:3:530:+ [Lack both ends] codon-table.11	19396	4.93	209	9	3	0.55	21
764062976-stool2_revised_C1082747_1_gene8667	strand:+ start:562 stop:2514 length:1953 start_codon:yes stop_codon:no gene_type:incomplete [Lack 3~-end] codon-table.11	73249	4.65	83	9	2	0.08	1.1
MH0003_GL0092787	[gene] locus=scaffold11163_1:18771:20120:- [Complete] codon-table.11	49771	5.62	80	9	2	0.19	8.7
O2.UC18-1_GL0051793	[gene] locus=scaffold23665_1:2:754:+ [Lack 5~-end] codon-table.11	27944	5.55	162	9	2	0.23	8.8
V1.FI36_GL0241117	[gene] locus=scaffold42566_1:2:532:- [Lack 3~-end] codon-table.11	20238	9.18	80	9	2	0.32	17.5
V1.UC21-4_GL0041025	[gene] locus=scaffold26546_7:1:453:- [Lack 3~-end] codon-table.11	17346	5.69	100	9	2	0.63	15.9
V1.UC26-4_GL0160694	[gene] locus=scaffold64739_7:6376:7059:- [Lack 5~-end] codon-table.11	25855	8.51	83	9	2	0.25	3.1
V1.UC58-4_GL0120874	[gene] locus=scaffold16155_1:199:3744:- [Complete] codon-table.11	129614	5.19	146	9	2	0.05	2.1
764487809-stool2_revised_scaffold22559_1_gene180817	strand:- start:869 stop:1936 length:1068 start_codon:yes stop_codon:yes gene_type:complete [Complete] codon-table.11	41701	8.67	55	9	1	0.07	2.3
MH0033_GL0074622	[gene] locus=scaffold45643_3:278:1315:- [Lack 5~-end] codon-table.11	41659	6.69	35	9	1	0.07	2
MH0316_GL0191631	[gene] locus=C1446611_1:346:699:+ [Lack 3~-end] codon-table.11	13859	5.94	66	9	1	0.22	12.7
NLF007_GL0005682	[gene] locus=scaffold47872_12:3:542:- [Lack 3~-end] codon-table.11	20648	5.86	28	9	1	0.15	6.1
O2.CD1-0-PT_GL0035871	[gene] locus=scaffold43062_1:37648:38676:+ [Complete] codon-table.11	37754	5.47	24	9	1	0.08	2.6
V1.FI17_GL0051137	[gene] locus=scaffold77714_7:1763:2734:- [Complete] codon-table.11	37857	9.5	36	9	1	0.08	2.2
V1.FI17_GL0097223	[gene] locus=scaffold15693_2:4458:5171:- [Complete] codon-table.11	26492	8.26	36	9	1	0.11	3
MH0006_GL0140949	[gene] locus=scaffold177669_2:13331:16363:- [Complete] codon-table.11	110966	5.04	350	8	8	0.23	9.8
T2D-133A_GL0003626	[gene] locus=scaffold24882_1:13168:15114:+ [Complete] codon-table.11	73046	6.21	353	8	8	0.37	12.5
DOM005_GL0010435	[gene] locus=scaffold104_6:42451:44397:- [Complete] codon-table.11	72894	6.28	287	8	7	0.32	11.3
MH0134_GL0068643	[gene] locus=scaffold56396_4:15005:18163:+ [Complete] codon-table.11	116760	5.21	338	8	7	0.22	10.5
MH0187_GL0019216	[gene] locus=scaffold29073_2:8019:9452:+ [Complete] codon-table.11	54941	5.49	324	8	7	0.52	21.6
MH0333_GL0003919	[gene] locus=scaffold55766_1:107:3301:+ [Complete] codon-table.11	117091	4.91	336	8	7	0.22	7.5
T2D-68A_GL0006470	[gene] locus=scaffold21057_2:440:1858:+ [Complete] codon-table.11	52656	5.51	367	8	7	0.39	12.1
159268001-stool1_revised_C1106135_1_gene4442	strand:- start:390 stop:3749 length:3360 start_codon:no stop_codon:yes gene_type:incomplete [Lack 5~-end] codon-table.11	123758	7.99	289	8	6	0.21	10.5
764062976-stool2_revised_scaffold46358_1_gene78650	strand:- start:442 stop:3078 length:2637 start_codon:yes stop_codon:yes gene_type:complete [Complete] codon-table.11	97298	4.9	245	8	6	0.2	7.7
MH0062_GL0001108	[gene] locus=scaffold132_10:8923:10116:- [Complete] codon-table.11	44042	4.91	252	8	6	0.48	21.4
MH0108_GL0077280	[gene] locus=scaffold33605_1:452:1483:+ [Complete] codon-table.11	37094	5.9	361	8	6	0.47	13.7
MH0111_GL0119823	[gene] locus=scaffold11831_1:131:2776:- [Complete] codon-table.11	97938	5.14	266	8	6	0.2	8.2
MH0150_GL0069195	[gene] locus=scaffold75727_3:6692:9277:- [Complete] codon-table.11	95314	4.97	253	8	6	0.2	7.5
MH0184_GL0118471	[gene] locus=scaffold24363_1:234:1766:+ [Complete] codon-table.11	55192	4.41	307	8	6	0.37	11.6
MH0251_GL0031295	[gene] locus=scaffold28110_4:1410:4043:- [Complete] codon-table.11	97230	4.95	235	8	6	0.2	8
MH0251_GL0179091	[gene] locus=scaffold2952_1:26800:27741:+ [Complete] codon-table.11	35320	6.51	330	8	6	0.63	23.6
MH0314_GL0128340	[gene] locus=scaffold88925_8:2974:3984:- [Complete] codon-table.11	36356	6.01	311	8	6	0.74	25.3
MH0438_GL0016863	[gene] locus=scaffold41829_1:2502:3449:- [Complete] codon-table.11	35425	7.1	330	8	6	0.63	23.5
MH0444_GL0021917	[gene] locus=scaffold3998_2:226:1416:+ [Complete] codon-table.11	43301	5.32	369	8	6	0.4	11.4
MH0446_GL0132594	[gene] locus=scaffold13592_8:2:958:+ [Lack 5~-end] codon-table.11	34124	5.31	340	8	6	0.52	17
O2.UC1-2_GL0048491	[gene] locus=scaffold7598_27:3158:4036:+ [Complete] codon-table.11	32629	6	253	8	6	0.55	20.5
O2.UC15-0_GL0032178	[gene] locus=scaffold23540_1:2559:5189:- [Complete] codon-table.11	97070	4.91	235	8	6	0.23	9.4
O2.UC27-1_GL0011869	[gene] locus=scaffold22380_2:1:549:- [Lack 3~-end] codon-table.11	19793	5.34	338	8	6	1.05	25.7
V1.CD21-0_GL0044410	[gene] locus=scaffold155_2:29:1252:+ [Complete] codon-table.11	45381	5.15	247	8	6	0.46	16.5
V1.CD44-4_GL0061458	[gene] locus=scaffold8524_4:3:3386:+ [Lack 5~-end] codon-table.11	123608	5.34	396	8	6	0.15	8.7
V1.FI01_GL0190330	[gene] locus=scaffold8037_10:2:2119:+ [Lack both ends] codon-table.11	77306	4.5	308	8	6	0.25	11.6
V1.FI29_GL0080007	[gene] locus=scaffold3121_1:604:1797:- [Complete] codon-table.11	44308	5.19	210	8	6	0.48	16.9
V1.UC37-0_GL0012702	[gene] locus=scaffold143_4:534:3041:+ [Lack 3~-end] codon-table.11	93181	5.16	270	8	6	0.21	8.5
158337416-stool1_revised_C1186490_1_gene63866	strand:- start:3 stop:833 length:831 start_codon:no stop_codon:no gene_type:incomplete [Lack both ends] codon-table.11	30622	4.88	346	8	5	0.6	27.4
DOM012_GL0033406	[gene] locus=scaffold36877_2:1:474:- [Lack 3~-end] codon-table.11	17624	5.15	216	8	5	1.22	23.4
MH0003_GL0101751	[gene] locus=scaffold60343_1:43788:45194:- [Complete] codon-table.11	54768	5.39	323	8	5	0.45	19.9
MH0020_GL0011630	[gene] locus=scaffold659_2_1:1:606:+ [Lack both ends] codon-table.11	21620	8.42	267	8	5	0.69	31.2
MH0022_GL0010702	[gene] locus=scaffold2883_9:26505:27689:- [Complete] codon-table.11	43728	5.26	248	8	5	0.39	16.2
MH0025_GL0088338	[gene] locus=scaffold59306_1:1:336:+ [Lack 5~-end] codon-table.11	12874	9	206	8	5	1.95	43.2
MH0067_GL0022153	[gene] locus=scaffold14420_3:19313:20254:- [Complete] codon-table.11	33103	5.06	291	8	5	0.54	17.6
MH0085_GL0004381	[gene] locus=scaffold36429_1:3:638:+ [Lack both ends] codon-table.11	23556	4.44	235	8	5	0.83	26.4
MH0141_GL0027295	[gene] locus=scaffold87191_1:1:456:- [Lack 3~-end] codon-table.11	17434	9.62	183	8	5	1.25	36.8
MH0148_GL0077509	[gene] locus=scaffold70710_1:2181:2846:+ [Lack 3~-end] codon-table.11	24787	8.73	323	8	5	0.78	27.9
MH0188_GL0165608	[gene] locus=scaffold46179_7:1585:2124:+ [Complete] codon-table.11	20175	9.28	242	8	5	1.02	26.3
MH0274_GL0008807	[gene] locus=scaffold99_7:341:2971:- [Complete] codon-table.11	96996	5.07	233	8	5	0.16	7.3
MH0359_GL0113801	[gene] locus=scaffold54541_1:1404:2606:- [Complete] codon-table.11	44274	4.98	265	8	5	0.39	14
MH0439_GL0228879	[gene] locus=scaffold84065_2:281:1294:- [Complete] codon-table.11	36090	7.1	290	8	5	0.38	18.7
N037A_GL0142922	[gene] locus=scaffold22549_20:4873:5415:- [Complete] codon-table.11	20228	9.3	186	8	5	1.02	26.1
O2.CD1-0_GL0007567	[gene] locus=scaffold606_40:1440:2450:+ [Complete] codon-table.11	36100	5.94	239	8	5	0.38	14.9
O2.UC46-1_GL0046201	[gene] locus=scaffold3930_1:462:1577:+ [Complete] codon-table.11	41793	6.03	237	8	5	0.51	22.1
O2.UC5-0_GL0091411	[gene] locus=scaffold10361_10:325:777:- [Complete] codon-table.11	15820	5.74	326	8	5	1.03	35.3
V1.CD12-3_GL0069759	[gene] locus=scaffold3008_19:19170:20180:- [Complete] codon-table.11	36161	6.34	239	8	5	0.49	16.1
159166850-stool1_revised_scaffold25301_1_gene28769	strand:+ start:695 stop:1720 length:1026 start_codon:yes stop_codon:yes gene_type:complete [Complete] codon-table.11	38002	5.29	201	8	4	0.46	19.1
MH0003_GL0002964	[gene] locus=scaffold21165_1:7212:7484:+ [Complete] codon-table.11	9631	4.9	214	8	4	2.11	48.9
MH0003_GL0027057	[gene] locus=scaffold1911_2:845:1855:+ [Complete] codon-table.11	36437	5.87	224	8	4	0.37	12.2
MH0011_GL0027167	[gene] locus=scaffold40307_2:113:2272:+ [Lack 3~-end] codon-table.11	82014	8.91	243	8	4	0.15	10.4
MH0012_GL0127755	[gene] locus=scaffold2875_3:4239:4688:- [Complete] codon-table.11	15727	5.77	296	8	4	1.04	36.2
MH0054_GL0035981	[gene] locus=scaffold40352_1:605:1153:- [Complete] codon-table.11	20460	8.94	152	8	4	0.74	17
MH0143_GL0000309	[gene] locus=scaffold102203_4:2257:5964:+ [Complete] codon-table.11	137837	5.61	212	8	4	0.09	4
MH0163_GL0000469	[gene] locus=scaffold11538_2:14094:15428:+ [Complete] codon-table.11	48870	5.93	186	8	4	0.27	7
MH0204_GL0054956	[gene] locus=scaffold33004_1:365:1381:- [Complete] codon-table.11	37458	5.54	194	8	4	0.36	13.9
MH0252_GL0220844	[gene] locus=scaffold61471_1:4438:5772:+ [Complete] codon-table.11	49378	7.56	169	8	4	0.34	13.5
MH0267_GL0037637	[gene] locus=scaffold24044_1:30185:31522:+ [Complete] codon-table.11	49253	6.98	193	8	4	0.26	11.9
MH0318_GL0248382	[gene] locus=scaffold90699_1:36681:40433:+ [Complete] codon-table.11	139993	5.69	212	8	4	0.09	4.1
MH0431_GL0040360	[gene] locus=scaffold8375_8:2906:3505:+ [Complete] codon-table.11	23042	5.81	166	8	4	1.37	25.6
MH0447_GL0054071	[gene] locus=scaffold101667_6:743:3613:+ [Lack 3~-end] codon-table.11	107979	8.6	243	8	4	0.11	5.6
NOM019_GL0048043	[gene] locus=scaffold3852_13:409:903:+ [Lack 3~-end] codon-table.11	18815	9.13	150	8	4	1.12	23
O2.UC15-1_GL0053697	[gene] locus=scaffold59052_4:2044:2637:- [Complete] codon-table.11	22902	9.74	183	8	4	0.65	17.8
O2.UC16-1_GL0097637	[gene] locus=scaffold46087_3:1:768:+ [Lack both ends] codon-table.11	27757	5.39	203	8	4	0.51	18.4
O2.UC48-1_GL0097122	[gene] locus=scaffold100336_2:22060:25986:- [Complete] codon-table.11	140437	4.69	198	8	4	0.09	3.7
V1.FI26_GL0200075	[gene] locus=scaffold59459_1:234:689:+ [Complete] codon-table.11	15953	5.71	280	8	4	0.69	36.4
V1.UC32-0_GL0117609	[gene] locus=scaffold3771_3:1:1008:+ [Lack 5~-end] codon-table.11	36263	8.31	205	8	4	0.37	17
V1.UC54-0_GL0001292	[gene] locus=C1253253_1:2:607:+ [Lack 5~-end] codon-table.11	23167	9.94	171	8	4	1.09	28.4
765074482-stool1_revised_C1300708_1_gene39181	strand:- start:769 stop:1398 length:630 start_codon:yes stop_codon:yes gene_type:complete [Complete] codon-table.11	23589	5.66	150	8	3	0.44	15.3
DLM023_GL0085162	[gene] locus=scaffold9767_4:289:858:- [Complete] codon-table.11	21164	5.31	158	8	3	0.49	24.3
MH0012_GL0206604	[gene] locus=scaffold1912_9:636:1322:- [Complete] codon-table.11	25539	5.71	149	8	3	0.56	20.2
MH0014_GL0019222	[gene] locus=scaffold4929_6:2241:5846:- [Complete] codon-table.11	131842	5.06	187	8	3	0.07	3.8
MH0058_GL0054761	[gene] locus=scaffold69135_1:18443:19255:+ [Complete] codon-table.11	28789	5.11	236	8	3	0.65	23.7
MH0068_GL0009286	[gene] locus=scaffold5525_3:281:697:- [Lack 5~-end] codon-table.11	15080	5.87	169	8	3	0.75	23.2
MH0099_GL0070830	[gene] locus=scaffold14816_2:1:480:- [Lack 3~-end] codon-table.11	16837	5.04	216	8	3	0.65	17.5
MH0176_GL0014450	[gene] locus=scaffold29871_3:106:837:- [Lack 5~-end] codon-table.11	28324	8.33	176	8	3	0.5	26.3
MH0189_GL0066931	[gene] locus=scaffold53135_11:2915:4261:+ [Complete] codon-table.11	49105	5.53	176	8	3	0.19	10.3
MH0191_GL0041765	[gene] locus=scaffold99679_1:3419:3814:- [Complete] codon-table.11	14006	5.07	207	8	3	0.49	30.5
MH0410_GL0126700	[gene] locus=scaffold4497_2:296:1114:+ [Complete] codon-table.11	29215	6.14	219	8	3	0.34	16.5
MH0432_GL0112221	[gene] locus=scaffold52295_1:221:4300:+ [Complete] codon-table.11	144885	6.05	173	8	3	0.08	3.8
MH0456_GL0059612	[gene] locus=scaffold51592_3:524:1069:- [Complete] codon-table.11	20119	5.41	215	8	3	0.53	29.8
O2.CD1-0-PT_GL0070855	[gene] locus=C656963_1:18480:19499:- [Complete] codon-table.11	37628	5.08	181	8	3	0.36	15
O2.UC2-1_GL0191802	[gene] locus=scaffold13936_24:768:1364:+ [Complete] codon-table.11	22567	5.34	176	8	3	0.66	32.3
O2.UC21-1_GL0001128	[gene] locus=scaffold41008_1:257:4219:+ [Complete] codon-table.11	141881	6.08	173	8	3	0.09	2.6
O2.UC44-1_GL0033152	[gene] locus=scaffold119774_1:1:531:+ [Lack 5~-end] codon-table.11	19062	6.17	196	8	3	0.56	21
O2.UC48-2_GL0067596	[gene] locus=scaffold46357_2:588:1322:- [Complete] codon-table.11	26147	5.61	250	8	3	0.39	16.4
SZEY-10A_GL0031468	[gene] locus=scaffold3361_6:3:248:+ [Lack 5~-end] codon-table.11	8687	5.76	257	8	3	2.51	42
T2D-6A_GL0026333	[gene] locus=scaffold22059_5:98:1906:- [Lack 5~-end] codon-table.11	64646	8.39	141	8	3	0.14	8
V1.CD3-0-PN_GL0037910	[gene] locus=scaffold9033_12:1:543:- [Complete] codon-table.11	20376	5.43	167	8	3	0.52	20.6
V1.FI14_GL0027704	[gene] locus=scaffold41102_1:2689:4035:+ [Complete] codon-table.11	48710	6.07	148	8	3	0.19	9.2
V1.FI21_GL0077448	[gene] locus=scaffold28_3:3633:7700:- [Complete] codon-table.11	144174	6.47	141	8	3	0.06	3.3
V1.UC21-0_GL0054332	[gene] locus=scaffold14141_2:1468:1833:- [Complete] codon-table.11	12708	4.62	159	8	3	0.93	25.6
V1.UC25-0_GL0011361	[gene] locus=scaffold50026_1:6060:7532:+ [Complete] codon-table.11	52821	5.08	209	8	3	0.18	12.9
V1.UC26-4_GL0193913	[gene] locus=scaffold56903_2:41118:44654:- [Complete] codon-table.11	129234	5.21	187	8	3	0.07	3.9
521095.Apar_1328	[Complete]:- codon-table.11	130291	5.4	112	8	2	0.05	2.8
MH0065_GL0048041	[gene] locus=scaffold40986_5:7220:8560:- [Complete] codon-table.11	49516	6.37	130	8	2	0.12	10.1
MH0251_GL0096060	[gene] locus=scaffold16108_5:2642:4030:+ [Complete] codon-table.11	50414	6.38	138	8	2	0.12	7.6
O2.UC36-1_GL0074271	[gene] locus=scaffold2465_1:1:1071:- [Lack both ends] codon-table.11	39329	5.95	112	8	2	0.16	13.2
T2D-11A_GL0106074	[gene] locus=scaffold88759_1:7512:8855:+ [Complete] codon-table.11	48881	6.22	92	8	2	0.19	11
V1.UC11-5_GL0138318	[gene] locus=scaffold59193_2:295:1629:- [Complete] codon-table.11	48314	5.68	138	8	2	0.13	6.3
160400887-stool1_revised_C1455552_1_gene52956	strand:+ start:2 stop:1027 length:1026 start_codon:no stop_codon:no gene_type:incomplete [Lack both ends] codon-table.11	38872	8.47	27	8	1	0.08	2.9
MH0005_GL0006011	[gene] locus=scaffold6875_1:12900:14198:- [Complete] codon-table.11	49109	6.78	33	8	1	0.06	2.5
MH0134_GL0001573	[gene] locus=scaffold70679_1:31133:32314:+ [Complete] codon-table.11	45940	9.64	43	8	1	0.06	2.3
MH0257_GL0173781	[gene] locus=scaffold93111_2:1:111:+ [Lack 5~-end] codon-table.11	4030	10.02	52	8	1	0.87	25
MH0437_GL0080478	[gene] locus=scaffold24980_3:1357:2355:- [Complete] codon-table.11	35953	7.66	23	8	1	0.08	3.9
MH0437_GL0135978	[gene] locus=scaffold146773_1:791:1153:+ [Complete] codon-table.11	13827	8.49	31	8	1	0.22	8.3
MH0439_GL0169835	[gene] locus=scaffold28850_1:1912:2667:- [Complete] codon-table.11	29638	4.83	23	8	1	0.1	3.6
V1.CD34-0_GL0158167	[gene] locus=scaffold89449_1:996:2291:- [Complete] codon-table.11	48902	5.94	33	8	1	0.06	2.6
MH0002_GL0066684	[gene] locus=scaffold2905_6:24425:26371:- [Complete] codon-table.11	72947	6.16	331	7	7	0.32	11.6
MH0086_GL0113062	[gene] locus=scaffold86_14:4050:6119:+ [Complete] codon-table.11	76623	4.9	235	7	7	0.3	14.1
MH0150_GL0133178	[gene] locus=scaffold7849_4:507:2627:- [Complete] codon-table.11	78775	4.91	246	7	7	0.29	13.7
MH0252_GL0113441	[gene] locus=scaffold65511_4:17:2935:- [Complete] codon-table.11	105910	5.13	299	7	7	0.21	9.5
MH0259_GL0110371	[gene] locus=scaffold43374_1:43260:44021:- [Complete] codon-table.11	27598	5.02	292	7	7	1.06	36
MH0271_GL0052168	[gene] locus=scaffold78558_2:4436:7594:+ [Complete] codon-table.11	116806	5.39	341	7	7	0.22	10.5
MH0357_GL0155984	[gene] locus=scaffold3484_11:21529:25575:+ [Complete] codon-table.11	144632	4.96	381	7	7	0.2	6.3
O2.UC12-1_GL0060944	[gene] locus=scaffold25695_1:1:2127:+ [Lack 5~-end] codon-table.11	79026	4.84	235	7	7	0.29	13.7
O2.UC30-1_GL0156301	[gene] locus=scaffold38675_1:690:4616:- [Complete] codon-table.11	147648	4.8	337	7	7	0.13	6.7
O2.UC31-1_GL0115264	[gene] locus=scaffold74280_1:3:3959:+ [Lack 5~-end] codon-table.11	147992	4.82	372	7	7	0.17	8.3
V1.CD20-4_GL0012313	[gene] locus=scaffold10298_5:3700:7569:- [Complete] codon-table.11	145600	4.84	331	7	7	0.15	7.1
V1.CD54-0_GL0107712	[gene] locus=scaffold20091_1:7347:9419:- [Complete] codon-table.11	76619	4.9	235	7	7	0.3	14.1
V1.FI34_GL0041115	[gene] locus=scaffold21472_1:2468:4585:+ [Complete] codon-table.11	78323	4.92	235	7	7	0.3	12.3
V1.UC40-1_GL0150944	[gene] locus=scaffold4965_9:1101:5024:- [Complete] codon-table.11	147573	4.8	337	7	7	0.15	7.3
159551223-stool2_revised_scaffold6581_1_gene32319	strand:+ start:3 stop:3290 length:3288 start_codon:no stop_codon:yes gene_type:incomplete [Lack 5~-end] codon-table.11	119460	5.75	311	7	6	0.19	8.9
763496533-stool2_revised_scaffold45215_1_gene127064	strand:+ start:5380 stop:7113 length:1734 start_codon:yes stop_codon:yes gene_type:complete [Complete] codon-table.11	63332	7.48	270	7	6	0.26	9.7
MH0002_GL0036125	[gene] locus=scaffold7401_3:9038:9577:+ [Complete] codon-table.11	20496	9.26	261	7	6	1.29	30.7
MH0002_GL0076888	[gene] locus=scaffold41178_1:3:1685:+ [Lack 5~-end] codon-table.11	61145	5.77	268	7	6	0.27	9.6
MH0003_GL0005201	[gene] locus=scaffold4669_8:9642:10979:- [Complete] codon-table.11	47413	4.9	237	7	6	0.44	15.1
MH0003_GL0028371	[gene] locus=scaffold4669_9:29033:31270:- [Complete] codon-table.11	84390	5.12	194	7	6	0.19	7.7
MH0074_GL0032841	[gene] locus=scaffold1000_3:57447:59426:- [Complete] codon-table.11	73937	6.43	220	7	6	0.32	11.1
MH0229_GL0077284	[gene] locus=scaffold48697_1:262:801:+ [Complete] codon-table.11	20239	9.37	206	7	6	1.32	30.7
MH0262_GL0015790	[gene] locus=scaffold70704_1:15386:19675:- [Complete] codon-table.11	153225	4.31	262	7	6	0.14	5.7
MH0272_GL0186415	[gene] locus=scaffold68956_8:8946:11606:- [Complete] codon-table.11	98150	5.03	258	7	6	0.19	7.2
MH0333_GL0093746	[gene] locus=C650146_1:803:4903:+ [Complete] codon-table.11	150399	4.77	288	7	6	0.12	6.1
MH0381_GL0115333	[gene] locus=scaffold23037_16:1744:3318:- [Lack 5~-end] codon-table.11	57602	8.42	268	7	6	0.29	10.9
N082A_GL0052082	[gene] locus=C766623_1:2:1666:+ [Lack 5~-end] codon-table.11	64137	4.69	290	7	6	0.25	11.9
NLM029_GL0065438	[gene] locus=scaffold35541_5:9005:11572:- [Complete] codon-table.11	90037	9.38	349	7	6	0.25	9
O2.CD1-0-PT_GL0064002	[gene] locus=scaffold12187_1:3:1907:+ [Lack 5~-end] codon-table.11	69635	5.73	249	7	6	0.34	10.3
O2.UC20-1_GL0019046	[gene] locus=scaffold3458_3:339:881:- [Complete] codon-table.11	20543	9.19	236	7	6	1.29	34.4
V1.CD51-0_GL0039838	[gene] locus=scaffold87295_1:507:1046:- [Complete] codon-table.11	20343	9.34	206	7	6	1.31	30.7
V1.UC11-5_GL0053240	[gene] locus=scaffold37849_5:2:943:+ [Lack 5~-end] codon-table.11	34277	8.62	311	7	6	0.65	24
159753524-stool1_revised_scaffold5261_1_gene13271	strand:- start:958 stop:3582 length:2625 start_codon:yes stop_codon:yes gene_type:complete [Complete] codon-table.11	96894	4.91	228	7	5	0.16	6.3
160502038-stool1_revised_C1048220_1_gene17897	strand:- start:150 stop:1022 length:873 start_codon:no stop_codon:yes gene_type:incomplete [Lack 5~-end] codon-table.11	32429	4.63	225	7	5	0.56	21.4
763597684-stool1_revised_scaffold25576_1_gene124507	strand:- start:6219 stop:7406 length:1188 start_codon:yes stop_codon:yes gene_type:complete [Complete] codon-table.11	43733	5.31	262	7	5	0.59	18.2
764002286-stool1_revised_C711493_1_gene12099	strand:+ start:1 stop:126 length:126 start_codon:no stop_codon:yes gene_type:incomplete [Lack 5~-end] codon-table.11	4679	7.03	362	7	5	4.19	58.5
HT14A_GL0136126	[gene] locus=scaffold8248_2:3:1187:- [Lack 3~-end] codon-table.11	43890	5.02	182	7	5	0.39	13.4
MH0002_GL0009028	[gene] locus=scaffold22667_2:2756:6631:+ [Complete] codon-table.11	144772	5.71	284	7	5	0.11	5.2
MH0002_GL0016379	[gene] locus=scaffold4911_1:1861:6147:- [Complete] codon-table.11	159383	6.7	198	7	5	0.1	4.8
MH0006_GL0175189	[gene] locus=scaffold98686_3:10532:11725:- [Complete] codon-table.11	43795	5.32	298	7	5	0.3	13.9
MH0069_GL0006487	[gene] locus=scaffold11546_1:147:2816:+ [Complete] codon-table.11	98813	5.12	208	7	5	0.19	8.2
MH0082_GL0019380	[gene] locus=scaffold21339_7:3062:5689:+ [Complete] codon-table.11	97433	5.05	238	7	5	0.16	7
MH0089_GL0026063	[gene] locus=scaffold30049_1:14359:15552:+ [Complete] codon-table.11	44139	4.78	215	7	5	0.39	18.9
MH0143_GL0099227	[gene] locus=scaffold30042_12:627:1526:+ [Lack 3~-end] codon-table.11	33104	4.81	213	7	5	0.54	20.3
MH0150_GL0082613	[gene] locus=scaffold31780_1:13:3153:+ [Complete] codon-table.11	115579	5.62	154	7	5	0.13	7.5
MH0189_GL0157775	[gene] locus=scaffold16910_15:128:1315:+ [Complete] codon-table.11	43838	5.05	324	7	5	0.3	10.6
MH0206_GL0025087	[gene] locus=C1880985_1:74:958:- [Lack 5~-end] codon-table.11	31490	4.83	299	7	5	0.44	22.4
N022A_GL0003218	[gene] locus=scaffold89890_1:14:2656:- [Complete] codon-table.11	97653	5.11	228	7	5	0.2	9.1
N022A_GL0028727	[gene] locus=scaffold77924_3:55:1371:- [Lack 5~-end] codon-table.11	48805	5.79	178	7	5	0.34	12.1
O2.CD1-0_GL0094602	[gene] locus=scaffold25287_5:1:1533:- [Lack both ends] codon-table.11	55759	5.96	253	7	5	0.37	14.3
V1.CD32-0_GL0128136	[gene] locus=scaffold11993_3:3586:6213:- [Complete] codon-table.11	97087	5	201	7	5	0.2	9.3
V1.CD40-0_GL0196721	[gene] locus=scaffold19571_3:1762:3132:+ [Complete] codon-table.11	49069	4.22	227	7	5	0.34	10.7
V1.FI19_GL0053735	[gene] locus=scaffold75507_11:285:1646:- [Lack 5~-end] codon-table.11	50434	6.85	193	7	5	0.26	10.8
V1.UC40-0_GL0018840	[gene] locus=scaffold17310_8:3575:4582:- [Complete] codon-table.11	36295	5.68	234	7	5	0.49	21.8
V1.UC40-1_GL0005490	[gene] locus=scaffold12523_1:1:1452:+ [Lack both ends] codon-table.11	54132	5.81	319	7	5	0.38	16.1
160765029-stool1_revised_scaffold15382_1_gene50751	strand:+ start:46045 stop:47046 length:1002 start_codon:yes stop_codon:yes gene_type:complete [Complete] codon-table.11	35457	6.71	178	7	4	0.28	12
445971.ANASTE_01221	[Complete]:- codon-table.11	41426	5.89	176	7	4	0.32	10.3
763496533-stool2_revised_scaffold47583_1_gene55822	strand:- start:1284 stop:2438 length:1155 start_codon:yes stop_codon:yes gene_type:complete [Complete] codon-table.11	42201	6.12	230	7	4	0.41	14.8
764669880-stool2_revised_C322144_1_gene62719	strand:- start:2 stop:751 length:750 start_codon:no stop_codon:no gene_type:incomplete [Lack both ends] codon-table.11	26813	5.52	240	7	4	0.53	22
BGI-34A_GL0016261	[gene] locus=scaffold34638_2_1:3:302:+ [Lack 5~-end] codon-table.11	10687	6.78	187	7	4	1.81	44.4
DLF010_GL0037624	[gene] locus=scaffold363_33:4359:7001:+ [Complete] codon-table.11	97928	4.88	173	7	4	0.2	6.2
DLM027_GL0005611	[gene] locus=scaffold24959_4:12871:16827:- [Complete] codon-table.11	140896	4.71	214	7	4	0.09	3
MH0004_GL0004164	[gene] locus=scaffold1205_2:9559:11250:+ [Complete] codon-table.11	61649	5.57	202	7	4	0.21	10.1
MH0012_GL0235922	[gene] locus=scaffold8663_4:20073:20846:- [Complete] codon-table.11	27673	5.34	282	7	4	0.36	16.7
MH0016_GL0002309	[gene] locus=scaffold30617_3:103:642:- [Complete] codon-table.11	20197	9.41	154	7	4	0.75	16.8
MH0026_GL0030328	[gene] locus=scaffold12761_6:25538:26077:+ [Complete] codon-table.11	20413	9.34	149	7	4	0.74	26.8
MH0124_GL0058083	[gene] locus=scaffold20079_9:70:1074:+ [Complete] codon-table.11	35590	8.41	187	7	4	0.27	9.3
MH0135_GL0085599	[gene] locus=scaffold12125_5:3782:5188:+ [Complete] codon-table.11	54571	5.38	198	7	4	0.37	17.5
MH0198_GL0112511	[gene] locus=scaffold2325_1:24835:26388:+ [Complete] codon-table.11	56492	6.06	228	7	4	0.29	12.4
MH0212_GL0055114	[gene] locus=scaffold364_5:2368:2910:+ [Complete] codon-table.11	20244	9.07	152	7	4	0.75	21.1
MH0250_GL0219308	[gene] locus=scaffold34939_2:2406:3959:+ [Complete] codon-table.11	56575	5.94	243	7	4	0.29	12.8
MH0250_GL0236083	[gene] locus=scaffold82618_3:106673:107842:- [Complete] codon-table.11	42704	8.34	158	7	4	0.5	13.6
MH0253_GL0059625	[gene] locus=scaffold36088_5:650:2203:+ [Complete] codon-table.11	56730	6.44	228	7	4	0.29	12.2
MH0272_GL0045018	[gene] locus=scaffold97222_3:6000:6584:+ [Complete] codon-table.11	21877	6.67	181	7	4	0.68	19.6
MH0370_GL0124192	[gene] locus=scaffold32536_8:494:3124:+ [Complete] codon-table.11	97450	5.03	191	7	4	0.16	7.6
MH0402_GL0188908	[gene] locus=scaffold78084_19:2:1309:- [Lack both ends] codon-table.11	50743	5.58	272	7	4	0.41	18.1
MH0419_GL0081050	[gene] locus=scaffold14871_1:1:717:+ [Lack both ends] codon-table.11	26709	9.43	219	7	4	0.53	18
MH0439_GL0083147	[gene] locus=scaffold26686_1:1228:2232:- [Complete] codon-table.11	35803	6.72	229	7	4	0.27	15.9
MH0458_GL0169567	[gene] locus=scaffold26911_7:227:1642:- [Complete] codon-table.11	55074	5.27	272	7	4	0.37	21.7
NLM001_GL0024463	[gene] locus=scaffold11295_3:16:786:+ [Lack 3~-end] codon-table.11	27705	10.13	187	7	4	0.51	23
NLM010_GL0037047	[gene] locus=scaffold31600_1:3:452:+ [Lack 5~-end] codon-table.11	15568	4.88	229	7	4	1.47	50.3
NLM026_GL0085316	[gene] locus=scaffold51654_1:95:2740:- [Complete] codon-table.11	97742	4.99	193	7	4	0.16	5.8
O2.CD3-0-PT_GL0079212	[gene] locus=scaffold39087_6:1251:3878:+ [Complete] codon-table.11	97439	4.93	233	7	4	0.13	5.7
O2.UC28-0_GL0007856	[gene] locus=C1763341_1:22:438:+ [Complete] codon-table.11	14731	4.73	265	7	4	2.12	40.6
O2.UC48-0_GL0102815	[gene] locus=scaffold41310_6:2349:3515:- [Complete] codon-table.11	42401	5.96	271	7	4	0.41	14.2
O2.UC5-1_GL0021809	[gene] locus=scaffold70215_1:19282:22269:+ [Complete] codon-table.11	109661	5.87	256	7	4	0.14	4.7
SZEY-26A_GL0061952	[gene] locus=scaffold44602_1:17015:18400:- [Complete] codon-table.11	48648	4.93	223	7	4	0.27	13
T2D-135A_GL0112865	[gene] locus=C688194_1:5670:6248:+ [Complete] codon-table.11	21795	5.25	206	7	4	0.48	16.1
T2D-73A_GL0042210	[gene] locus=scaffold21664_1:76067:77620:+ [Complete] codon-table.11	56722	5.83	213	7	4	0.29	14.7
V1.FI17_GL0086388	[gene] locus=scaffold22762_1:3:1862:- [Lack both ends] codon-table.11	71057	9.11	245	7	4	0.18	9.8
V1.UC14-1_GL0024618	[gene] locus=scaffold4772_1:3209:4051:+ [Lack 3~-end] codon-table.11	31149	4.79	175	7	4	0.44	14.9
V1.UC40-0_GL0035990	[gene] locus=scaffold3959_36:5:1342:- [Complete] codon-table.11	49462	5.84	182	7	4	0.34	11.9
V1.UC52-0_GL0021959	[gene] locus=scaffold85840_6:78939:80108:- [Complete] codon-table.11	42878	6.09	224	7	4	0.31	14.4
HT14A_GL0120491	[gene] locus=scaffold2915_14:2227:3270:+ [Complete] codon-table.11	37585	5.81	188	7	3	0.26	14.1
MH0007_GL0037533	[gene] locus=scaffold11451_21:597:962:- [Lack 5~-end] codon-table.11	13683	10.12	131	7	3	0.85	28.1
MH0011_GL0034077	[gene] locus=scaffold5500_7:29563:30900:- [Complete] codon-table.11	49367	5.94	149	7	3	0.19	11
MH0021_GL0023737	[gene] locus=scaffold6848_7:22879:23904:- [Complete] codon-table.11	37757	5.22	170	7	3	0.46	15
MH0143_GL0117305	[gene] locus=scaffold93265_4:1468:2805:+ [Complete] codon-table.11	49356	5.81	149	7	3	0.19	11
MH0147_GL0088326	[gene] locus=scaffold75527_3:45:1046:- [Complete] codon-table.11	36272	6.37	149	7	3	0.27	6.9
MH0193_GL0059689	[gene] locus=scaffold82891_2:41047:41319:+ [Complete] codon-table.11	9612	5.09	164	7	3	1.34	48.9
MH0212_GL0133059	[gene] locus=scaffold22816_1:7604:11179:- [Complete] codon-table.11	133248	7.75	170	7	3	0.07	3.3
MH0252_GL0053678	[gene] locus=scaffold6121_1:2287:3633:+ [Complete] codon-table.11	48754	5.77	145	7	3	0.19	6.5
MH0303_GL0019548	[gene] locus=scaffold3578_3:3:791:+ [Lack both ends] codon-table.11	29515	8.24	151	7	3	0.34	11.4
MH0355_GL0038120	[gene] locus=scaffold23950_4:3:3530:+ [Lack 5~-end] codon-table.11	128180	5.21	172	7	3	0.07	3.2
N024A_GL0024077	[gene] locus=C435443_1:84:524:- [Lack 5~-end] codon-table.11	15504	6	136	7	3	0.72	21.2
O2.UC3-0_GL0159761	[gene] locus=scaffold23441_3:36:617:- [Complete] codon-table.11	20605	5.27	157	7	3	0.51	24.9
O2.UC34-2_GL0100555	[gene] locus=C742418_1:18:461:+ [Complete] codon-table.11	15325	6.54	220	7	3	0.73	26.5
O2.UC47-2_GL0031100	[gene] locus=scaffold32830_6:2006:2599:+ [Complete] codon-table.11	22871	9.66	128	7	3	0.45	13.2
O2.UC59-0_GL0107330	[gene] locus=scaffold59441_2:32661:33473:- [Complete] codon-table.11	28485	5.94	229	7	3	0.35	12.2
O2.UC7-0_GL0044792	[gene] locus=scaffold69468_1:257:685:- [Complete] codon-table.11	14853	5.11	210	7	3	0.76	23.9
V1.CD10-0_GL0022494	[gene] locus=scaffold21_21:4294:4836:- [Complete] codon-table.11	20491	4.96	180	7	3	0.74	12.8
V1.CD10-0_GL0022500	[gene] locus=scaffold21_21:8248:8790:- [Complete] codon-table.11	20508	4.96	161	7	3	0.74	22.8
V1.CD18-0_GL0089958	[gene] locus=scaffold4927_5:3413:4510:- [Complete] codon-table.11	40414	5.4	194	7	3	0.24	11.5
V1.CD3-0-PN_GL0065767	[gene] locus=scaffold1949_9:3:557:+ [Lack 5~-end] codon-table.11	21014	5.78	133	7	3	0.31	14.7
V1.CD40-0_GL0133600	[gene] locus=scaffold94018_4:3:866:+ [Lack 5~-end] codon-table.11	31157	5.22	207	7	3	0.32	15
V1.CD43-0_GL0048002	[gene] locus=scaffold64978_1:1:942:+ [Lack 5~-end] codon-table.11	34157	9.32	135	7	3	0.29	10.2
V1.FI27_GL0010370	[gene] locus=scaffold95373_1:84:2150:- [Complete] codon-table.11	79397	4.64	111	7	3	0.12	4.9
V1.UC22-1_GL0217140	[gene] locus=scaffold41268_25:1:765:- [Lack 3~-end] codon-table.11	28655	8.39	149	7	3	0.49	19.2
MH0016_GL0044058	[gene] locus=scaffold41408_1:2:307:- [Lack 3~-end] codon-table.11	11435	4.69	128	7	2	0.62	22.5
MH0053_GL0006383	[gene] locus=scaffold42067_6:17095:18447:- [Complete] codon-table.11	49432	6.92	119	7	2	0.12	5.8
MH0069_GL0076185	[gene] locus=scaffold67188_1:3:455:- [Lack 3~-end] codon-table.11	17120	6.74	112	7	2	0.39	17.9
MH0097_GL0070997	[gene] locus=scaffold438_6:1256:2632:- [Complete] codon-table.11	50446	6.06	113	7	2	0.12	6.3
MH0141_GL0089648	[gene] locus=scaffold90339_7:81:818:+ [Complete] codon-table.11	26548	5.63	185	7	2	0.24	10.2
MH0252_GL0149004	[gene] locus=scaffold5650_1:1:207:+ [Lack 5~-end] codon-table.11	7894	5.12	54	7	2	0.41	23.5
MH0280_GL0077596	[gene] locus=scaffold2664_21:953:1978:- [Complete] codon-table.11	37803	5.12	157	7	2	0.26	14.1
MH0325_GL0008681	[gene] locus=scaffold2667_7:33:1379:+ [Complete] codon-table.11	49060	5.27	136	7	2	0.19	6.9
MH0396_GL0182104	[gene] locus=scaffold88742_5:4866:5855:- [Complete] codon-table.11	36436	5	83	7	2	0.17	2.1
O2.UC37-1_GL0025024	[gene] locus=scaffold1916_2:1:573:+ [Lack both ends] codon-table.11	20311	5.46	87	7	2	0.32	11.5
O2.UC57-2_GL0134721	[gene] locus=scaffold12606_3:2:904:+ [Lack 5~-end] codon-table.11	32443	5.9	133	7	2	0.3	10.7
V1.CD3-0-PT_GL0087869	[gene] locus=scaffold10006_25:2468:3808:+ [Complete] codon-table.11	48821	5.57	117	7	2	0.13	8.1
V1.CD6-0-PT_GL0039159	[gene] locus=C1635307_1:2:574:+ [Lack 5~-end] codon-table.11	21209	5.56	125	7	2	0.31	12.6
V1.FI17_GL0150029	[gene] locus=scaffold41344_4:3:416:- [Lack 3~-end] codon-table.11	15477	5.07	132	7	2	0.44	22.5
V1.UC3-0_GL0083840	[gene] locus=scaffold44534_2:707:1147:+ [Complete] codon-table.11	15001	6.23	99	7	2	0.21	11.6
V1.UC51-0_GL0022851	[gene] locus=scaffold18984_1:58:705:- [Lack 5~-end] codon-table.11	23512	7.78	83	7	2	0.27	3.3
158256496-stool1_revised_C975358_1_gene66490	strand:- start:883 stop:3528 length:2646 start_codon:no stop_codon:yes gene_type:incomplete [Lack 5~-end] codon-table.11	96985	5.76	81	7	1	0.03	2.2
160643649-stool1_revised_scaffold9226_1_gene65716	strand:+ start:29042 stop:32068 length:3027 start_codon:yes stop_codon:yes gene_type:complete [Complete] codon-table.11	112798	9.03	38	7	1	0.03	0.9
MH0230_GL0103161	[gene] locus=scaffold40295_2:4799:6034:+ [Complete] codon-table.11	43818	5.06	38	7	1	0.07	2.7
MH0245_GL0053585	[gene] locus=scaffold83372_2:3:737:+ [Lack both ends] codon-table.11	28262	6.63	38	7	1	0.11	4.5
MH0369_GL0150674	[gene] locus=scaffold32185_6:6645:7346:+ [Complete] codon-table.11	27698	9.23	23	7	1	0.11	4.7
MH0426_GL0051961	[gene] locus=scaffold178_5:27796:29253:- [Complete] codon-table.11	54288	4.47	44	7	1	0.05	1.6
MH0437_GL0117764	[gene] locus=scaffold39383_1:6026:9820:+ [Complete] codon-table.11	137834	5.63	81	7	1	0.02	1.8
NOF013_GL0087838	[gene] locus=scaffold1708_59:3:890:+ [Lack 5~-end] codon-table.11	34129	4.89	45	7	1	0.09	2.7
NOM026_GL0009296	[gene] locus=scaffold22055_5:2572:3264:- [Complete] codon-table.11	26755	9.09	34	7	1	0.11	3.5
O2.UC30-0_GL0031560	[gene] locus=scaffold56183_7:442:603:+ [Lack 3~-end] codon-table.11	5885	5.21	42	7	1	0.56	13
O2.UC4-2_GL0040485	[gene] locus=scaffold104550_2:433:549:+ [Lack 3~-end] codon-table.11	4509	10.14	38	7	1	0.75	28.2
O2.UC4-2_GL0168739	[gene] locus=scaffold20082_1:1:732:+ [Lack both ends] codon-table.11	28872	7.27	60	7	1	0.1	3.3
V1.CD3-0-PN_GL0077390	[gene] locus=scaffold41914_10:585:4106:- [Complete] codon-table.11	128442	5.16	81	7	1	0.02	1.9
V1.CD54-0_GL0105665	[gene] locus=scaffold51327_1:2055:2465:- [Complete] codon-table.11	15700	7.85	29	7	1	0.2	5.9
V1.FI17_GL0069471	[gene] locus=scaffold15323_3:2123:3619:+ [Lack 3~-end] codon-table.11	56430	4.78	38	7	1	0.05	2
V1.UC60-0_GL0011556	[gene] locus=scaffold54613_3:3:2837:- [Lack both ends] codon-table.11	103707	5.29	81	7	1	0.03	2.6
158479027-stool1_revised_C752565_1_gene54597	strand:- start:902 stop:2437 length:1536 start_codon:no stop_codon:yes gene_type:incomplete [Lack 5~-end] codon-table.11	54645	4.75	369	6	6	0.45	16
159571453-stool1_revised_scaffold20158_1_gene72030	strand:- start:1 stop:2814 length:2814 start_codon:no stop_codon:no gene_type:incomplete [Lack both ends] codon-table.11	103489	5.29	271	6	6	0.18	11.5
457394.BSFG_01680	[Complete]:- codon-table.11	121398	5.82	278	6	6	0.24	11.6
763820215-stool1_revised_scaffold2191_1_gene5563	strand:+ start:3 stop:2126 length:2124 start_codon:no stop_codon:yes gene_type:incomplete [Lack 5~-end] codon-table.11	78861	4.94	241	6	6	0.25	14
BGI-15A_GL0043687	[gene] locus=scaffold4583_2:1417:3483:- [Lack 5~-end] codon-table.11	76690	4.9	243	6	6	0.26	15
MH0188_GL0147937	[gene] locus=scaffold66304_1:330:2297:- [Complete] codon-table.11	73049	4.8	196	6	6	0.27	11.8
MH0244_GL0072054	[gene] locus=scaffold63478_3:654:3530:- [Lack 5~-end] codon-table.11	107823	5.69	205	6	6	0.18	6.8
MH0246_GL0129256	[gene] locus=scaffold1312_9:633:3497:+ [Complete] codon-table.11	102063	4.33	328	6	6	0.22	10.7
MH0448_GL0008021	[gene] locus=scaffold24720_2:107:1777:- [Complete] codon-table.11	61786	4.8	194	6	6	0.32	12.4
MH0462_GL0130961	[gene] locus=scaffold11094_1:85021:88875:- [Complete] codon-table.11	144118	4.94	279	6	6	0.11	7.9
O2.UC11-2_GL0061531	[gene] locus=scaffold6479_4:189:2144:- [Lack 5~-end] codon-table.11	72372	4.9	206	6	6	0.27	11.5
O2.UC41-2_GL0052182	[gene] locus=scaffold29250_1:6192:10136:+ [Complete] codon-table.11	148250	4.99	308	6	6	0.13	7
T2D-62A_GL0046677	[gene] locus=scaffold3769_3:1683:3014:- [Lack 5~-end] codon-table.11	48786	5.15	209	6	6	0.43	15.3
V1.CD28-0_GL0022846	[gene] locus=scaffold11477_4:2:2044:+ [Lack 5~-end] codon-table.11	75760	4.88	195	6	6	0.26	12.5
V1.CD7-4_GL0056182	[gene] locus=scaffold31062_1:37235:39352:- [Complete] codon-table.11	78640	4.93	209	6	6	0.25	13.8
V1.UC35-4_GL0027492	[gene] locus=scaffold76838_4:141:1796:+ [Lack 3~-end] codon-table.11	61562	4.77	221	6	6	0.33	15.9
160400887-stool1_revised_scaffold28604_1_gene173482	strand:+ start:2 stop:886 length:885 start_codon:no stop_codon:yes gene_type:incomplete [Lack 5~-end] codon-table.11	31260	5.28	244	6	5	0.58	21.1
547043.BIFPSEUDO_04005	[Complete]:- codon-table.11	50497	5.53	280	6	5	0.33	12.1
MH0005_GL0010054	[gene] locus=scaffold560_9:11393:11932:- [Complete] codon-table.11	20374	9.38	249	6	5	1	24
MH0006_GL0047392	[gene] locus=scaffold39002_1:635:1666:+ [Complete] codon-table.11	36535	5.45	231	6	5	0.48	12.8
MH0006_GL0062598	[gene] locus=scaffold51269_2:235:774:+ [Complete] codon-table.11	20290	9.16	222	6	5	1.01	29.6
MH0009_GL0031828	[gene] locus=scaffold9857_2:1817:2338:+ [Complete] codon-table.11	19636	9.04	222	6	5	1.06	35.8
MH0046_GL0043261	[gene] locus=scaffold2818_51:2843:7411:+ [Complete] codon-table.11	166993	4.77	193	6	5	0.09	4
MH0088_GL0103661	[gene] locus=scaffold53604_2:2543:3385:+ [Complete] codon-table.11	30422	10.42	177	6	5	0.6	31.8
MH0097_GL0025554	[gene] locus=scaffold13026_3:1405:3348:+ [Complete] codon-table.11	72847	8.19	206	6	5	0.27	8.5
MH0116_GL0104215	[gene] locus=scaffold68476_2:520:1344:- [Complete] codon-table.11	30347	5.74	277	6	5	0.6	21.5
MH0159_GL0033102	[gene] locus=scaffold410_3:3891:5015:+ [Complete] codon-table.11	39849	5.97	261	6	5	0.66	22.5
MH0192_GL0075881	[gene] locus=scaffold25011_15:998:2683:- [Complete] codon-table.11	60559	5.79	173	6	5	0.27	11.4
MH0200_GL0133804	[gene] locus=scaffold41307_2:1389:2822:- [Complete] codon-table.11	54902	5.63	180	6	5	0.37	17.2
MH0211_GL0145949	[gene] locus=scaffold26820_3:13146:13688:- [Complete] codon-table.11	20524	9.16	198	6	5	1	22.8
MH0221_GL0012923	[gene] locus=scaffold8952_11:573:1112:+ [Complete] codon-table.11	20256	9.43	175	6	5	1.02	26.3
MH0271_GL0113045	[gene] locus=scaffold12012_3:145:639:+ [Complete] codon-table.11	18548	9.25	207	6	5	1.14	37.8
MH0370_GL0126741	[gene] locus=scaffold64496_2:63:575:+ [Lack 3~-end] codon-table.11	19413	9.2	234	6	5	1.07	27.5
MH0400_GL0088788	[gene] locus=scaffold43052_16:1068:2033:- [Lack 5~-end] codon-table.11	35111	10.29	177	6	5	0.51	24
MH0402_GL0067538	[gene] locus=scaffold47914_15:860:3838:- [Complete] codon-table.11	110783	5.96	185	6	5	0.14	6.9
MH0453_GL0104084	[gene] locus=scaffold37211_4:1:1584:+ [Lack 5~-end] codon-table.11	55553	4.94	260	6	5	0.37	12.3
O2.UC19-2_GL0022355	[gene] locus=scaffold22451_1:171:728:- [Lack 5~-end] codon-table.11	19955	11.09	241	6	5	1.03	22.2
O2.UC35-1_GL0016354	[gene] locus=scaffold98434_1:1:2682:+ [Lack 5~-end] codon-table.11	99089	5.04	190	6	5	0.19	6.9
O2.UC8-1_GL0043778	[gene] locus=scaffold37692_3:3:3824:+ [Lack 5~-end] codon-table.11	143066	5.39	283	6	5	0.15	5.7
T2D-105A_GL0050631	[gene] locus=scaffold36749_1:16686:18485:+ [Complete] codon-table.11	67073	5.24	223	6	5	0.3	11.4
T2D-62A_GL0032122	[gene] locus=scaffold8768_20:3:2516:- [Lack 3~-end] codon-table.11	92735	4.84	198	6	5	0.17	6.9
V1.CD17-4_GL0129338	[gene] locus=scaffold10197_3:3:527:+ [Lack 5~-end] codon-table.11	19799	8.01	222	6	5	1.05	30.5
V1.CD32-0_GL0008228	[gene] locus=scaffold46166_7:672:2891:- [Lack 5~-end] codon-table.11	79828	4.51	148	6	5	0.24	9.9
V1.UC44-0_GL0092977	[gene] locus=scaffold7235_3:16648:17871:- [Complete] codon-table.11	44143	9.11	245	6	5	0.39	12.8
V1.UC58-4_GL0146030	[gene] locus=scaffold59406_1:9126:9665:- [Complete] codon-table.11	20276	9.24	231	6	5	1.01	25.1
V1.UC63-0_GL0023557	[gene] locus=scaffold90720_1:101:1456:+ [Lack 3~-end] codon-table.11	51506	5.63	170	6	5	0.25	10.6
160643649-stool1_revised_scaffold2415_3_gene14690	strand:- start:9282 stop:10457 length:1176 start_codon:no stop_codon:yes gene_type:incomplete [Lack 5~-end] codon-table.11	42703	4.32	194	6	4	0.22	8.7
435590.BVU_1005	[Complete]:- codon-table.11	119086	5.76	321	6	4	0.19	8.6
537013.CLOSTMETH_02097	[Complete]:- codon-table.11	133453	8.33	222	6	4	0.09	4.2
764588959-stool1_revised_scaffold17281_1_gene130813	strand:+ start:37782 stop:39116 length:1335 start_codon:yes stop_codon:yes gene_type:complete [Complete] codon-table.11	49434	6	166	6	4	0.26	14.2
765620695-stool1_revised_C673899_1_gene117642	strand:- start:18 stop:569 length:552 start_codon:yes stop_codon:yes gene_type:complete [Complete] codon-table.11	20633	9.82	197	6	4	0.73	18
861967750-stool1_revised_scaffold10630_2_gene35578	strand:- start:330 stop:1988 length:1659 start_codon:yes stop_codon:yes gene_type:complete [Complete] codon-table.11	60454	4.23	197	6	4	0.21	11.4
DLF002_GL0036840	[gene] locus=scaffold13760_4:1362:2441:+ [Complete] codon-table.11	39220	4.35	193	6	4	0.34	8.4
MH0002_GL0025348	[gene] locus=scaffold41634_4:9063:10580:- [Complete] codon-table.11	56016	4.91	193	6	4	0.29	10.9
MH0002_GL0038002	[gene] locus=C1038496_1:722:1453:- [Complete] codon-table.11	26789	8.25	167	6	4	0.53	18.5
MH0003_GL0049841	[gene] locus=scaffold3080_2:1032:2222:- [Complete] codon-table.11	43680	6.41	182	6	4	0.3	12.1
MH0003_GL0066745	[gene] locus=scaffold38281_1:1870:2409:+ [Complete] codon-table.11	20138	9.22	210	6	4	0.76	21.8
MH0012_GL0230000	[gene] locus=scaffold128159_1:167:1510:+ [Complete] codon-table.11	49245	5.23	162	6	4	0.26	13
MH0015_GL0026987	[gene] locus=scaffold2514_19:1272:2369:+ [Complete] codon-table.11	38738	8.94	263	6	4	0.35	15.6
MH0025_GL0035145	[gene] locus=scaffold16127_4:6051:6602:+ [Complete] codon-table.11	21206	5.36	154	6	4	0.95	29.5
MH0026_GL0045339	[gene] locus=scaffold34298_1:25919:29893:- [Complete] codon-table.11	147744	6.91	222	6	4	0.08	3.9
MH0041_GL0043887	[gene] locus=scaffold50307_1:3:899:- [Lack 3~-end] codon-table.11	33771	6.54	177	6	4	0.41	18.1
MH0057_GL0036160	[gene] locus=scaffold2274_4:10011:11345:+ [Complete] codon-table.11	49189	6	175	6	4	0.27	9.9
MH0079_GL0024657	[gene] locus=scaffold43620_1:4046:5254:- [Complete] codon-table.11	44345	5.49	177	6	4	0.3	9.5
MH0096_GL0009952	[gene] locus=scaffold29947_12:175:3837:+ [Complete] codon-table.11	137215	6.48	222	6	4	0.09	5.4
MH0118_GL0108047	[gene] locus=scaffold44053_1:291:4406:- [Complete] codon-table.11	153528	6.8	222	6	4	0.1	4.1
MH0127_GL0045140	[gene] locus=scaffold45910_4:6415:9051:- [Complete] codon-table.11	97472	4.99	184	6	4	0.2	6.6
MH0143_GL0012356	[gene] locus=scaffold26630_2:4709:5335:- [Complete] codon-table.11	24180	5.8	181	6	4	0.6	20.7
MH0143_GL0114440	[gene] locus=scaffold89693_2:17305:20298:+ [Complete] codon-table.11	109992	5.53	240	6	4	0.17	7.4
MH0183_GL0080701	[gene] locus=scaffold35457_8:1:1002:- [Lack both ends] codon-table.11	36984	4.14	226	6	4	0.37	13.2
MH0188_GL0149647	[gene] locus=scaffold25741_3:2105:2575:- [Complete] codon-table.11	16376	6.18	197	6	4	0.98	27.6
MH0196_GL0021467	[gene] locus=scaffold110622_1:3054:4238:+ [Complete] codon-table.11	43428	5.52	199	6	4	0.3	12.4
MH0261_GL0067965	[gene] locus=scaffold13055_1:279:848:- [Complete] codon-table.11	21003	10.09	197	6	4	0.5	9.5
MH0277_GL0027875	[gene] locus=scaffold15134_1:3674:7210:- [Complete] codon-table.11	132182	6.31	222	6	4	0.09	4.6
MH0277_GL0052222	[gene] locus=scaffold9673_1:232:3765:+ [Complete] codon-table.11	131561	6.1	222	6	4	0.09	4.1
MH0293_GL0090794	[gene] locus=scaffold261_4:3082:5802:- [Complete] codon-table.11	100974	5.03	175	6	4	0.22	7.4
MH0309_GL0058416	[gene] locus=scaffold1805_10:2:997:- [Lack both ends] codon-table.11	36115	7.85	163	6	4	0.38	17.5
MH0318_GL0120772	[gene] locus=scaffold52625_3:754:3459:+ [Complete] codon-table.11	100310	5.15	205	6	4	0.12	5.8
MH0323_GL0107225	[gene] locus=scaffold18901_8:219:1238:+ [Complete] codon-table.11	36833	5.71	212	6	4	0.37	13.3
MH0329_GL0189239	[gene] locus=scaffold532_8:2:1162:+ [Lack 5~-end] codon-table.11	42396	6.47	204	6	4	0.41	17.4
MH0346_GL0005959	[gene] locus=scaffold9673_25:79:2715:+ [Complete] codon-table.11	98044	5.2	171	6	4	0.16	6.6
MH0351_GL0017718	[gene] locus=scaffold37306_3:972:2129:- [Lack 5~-end] codon-table.11	42371	6.47	224	6	4	0.31	12.2
MH0382_GL0096045	[gene] locus=scaffold55658_2:2:3076:- [Lack both ends] codon-table.11	115030	6.52	222	6	4	0.11	5.1
MH0415_GL0065921	[gene] locus=scaffold95808_5:717:2642:+ [Lack 3~-end] codon-table.11	73167	8.9	222	6	4	0.17	9.2
MH0425_GL0016728	[gene] locus=scaffold96647_1:1600:4242:- [Complete] codon-table.11	97772	4.96	169	6	4	0.16	6.1
O2.UC1-0_GL0000002	[gene] locus=scaffold6212_1:3177:7154:+ [Complete] codon-table.11	148734	7.34	222	6	4	0.1	4.5
O2.UC15-0_GL0052000	[gene] locus=scaffold43953_4:4438:5457:+ [Complete] codon-table.11	37598	5.22	213	6	4	0.36	17.7
[truncated: 12,251 more rows]

## Sheet: C) A_1
Protein_AC	Description/Name	MW_(Da)	pI	ProtScore	PSMs	Peptidos	emPAI	Cobertura
[truncated: 12,779 more rows]

[truncated: 5 more sheets: D) A_2, E) E_1, F) E_2, G) Filtered - annotation, H) KEGG-KO]
